# Supplementary material for: The m6A Readers YTHDF1 and YTHDF2 Synergistically Control Cerebellar Parallel Fiber Growth by Regulating Local Translation of the Key Wnt5a Signaling Components in Axons
Source: Adv Sci (Weinh). 2021 Oct 12;8(22):2101329. doi: 10.1002/advs.202101329 (PMC8596126; doi:10.1002/advs.202101329)
Supplement: Supplementary file 2 — Supporting Information [file ADVS-8-2101329-s004.xlsx]

## Sheet: Y1-RIPseq
Gene_ID	Symbol	Y1-RIP	Input	log2FoldChange (Y1-RIP/input)	Pvalue	Description
ENSMUSG00000046020	Pofut1	10.7331	8.8615	1.87164	0.0482583	protein O-fucosyltransferase 1
ENSMUSG00000070527	Mkrn3	8.52694	5.81452	2.71242	0.0265482	makorin, ring finger protein, 3
ENSMUSG00000020346	Mgat1	9.97065	7.71149	2.25916	0.0323404	mannoside acetylglucosaminyltransferase 1
ENSMUSG00000097158	Gm26516	7.36361	4.91666	2.44695	0.0493933	predicted gene, 26516
ENSMUSG00000031910	Has3	8.98593	6.78809	2.19784	0.0412865	hyaluronan synthase 3
ENSMUSG00000102411	Gm36936	8.70482	5.89258	2.81224	0.0229291	predicted gene, 36936
ENSMUSG00000032589	Bsn	13.4938	10.7507	2.74314	0.0205186	bassoon
ENSMUSG00000033987	Dnah17	6.94635	2.37072	4.57563	0.0146963	dynein, axonemal, heavy chain 17
ENSMUSG00000019261	Map1s	9.27946	7.26978	2.00968	0.0486544	microtubule-associated protein 1S
ENSMUSG00000106262	Gm43375	8.02578	5.55126	2.47452	0.0388746	predicted gene 43375
ENSMUSG00000033703	Fuk	7.87168	5.55126	2.32042	0.0476565	fucokinase
ENSMUSG00000037466	4930427A07Rik	9.43796	7.45269	1.98527	0.0487665	RIKEN cDNA 4930427A07 gene
ENSMUSG00000049556	Lingo1	12.9311	10.0886	2.84247	0.0164096	leucine rich repeat and Ig domain containing 1
ENSMUSG00000102206	Pcdha11	7.12068	4.30552	2.81516	0.0385939	protocadherin alpha 11
ENSMUSG00000029095	Ablim2	9.81162	7.30827	2.50335	0.0250792	actin-binding LIM protein 2
ENSMUSG00000041544	Disp3	9.29369	6.45234	2.84135	0.0193403	dispatched RND transporter family member 3
ENSMUSG00000114709	AC157650.3	6.73615	2.63575	4.1004	0.0197527	---
ENSMUSG00000047496	Rnf152	11.2514	9.28463	1.96677	0.0416893	ring finger protein 152
ENSMUSG00000056724	Nbeal2	7.72936	5.01301	2.71636	0.0336913	neurobeachin-like 2
ENSMUSG00000082286	Pisd-ps1	9.68315	7.55225	2.1309	0.0393152	phosphatidylserine decarboxylase, pseudogene 1
ENSMUSG00000107000	Gm43481	9.29167	6.66003	2.63164	0.0240519	predicted gene 43481
ENSMUSG00000031545	Gpat4	12.5704	10.4292	2.14117	0.0354844	glycerol-3-phosphate acyltransferase 4
ENSMUSG00000106847	Peg13	14.1689	11.7145	2.45443	0.0337274	paternally expressed 13
ENSMUSG00000062175	Tgif2	10.6407	7.76781	2.87292	0.0149563	TGFB-induced factor homeobox 2
ENSMUSG00000038146	Notch3	10.9838	8.11579	2.868	0.014587	notch 3
ENSMUSG00000103065	Gm20236	6.085	2.37072	3.71428	0.035545	predicted gene, 20236
ENSMUSG00000042532	Golga7b	8.72296	6.01397	2.70899	0.0253061	golgi autoantigen, golgin subfamily a, 7B
ENSMUSG00000078898	Zfp968	7.91966	4.70221	3.21746	0.0201632	zinc finger protein 968
ENSMUSG00000059486	Kbtbd2	11.8047	9.13744	2.66731	0.01788	kelch repeat and BTB (POZ) domain containing 2
ENSMUSG00000040488	Ltbp4	8.72896	6.28876	2.4402	0.0334261	latent transforming growth factor beta binding protein 4
ENSMUSG00000032633	Flcn	10.5127	7.66034	2.85241	0.0155071	folliculin
ENSMUSG00000039501	Znfx1	11.294	8.84523	2.44876	0.0230131	zinc finger, NFX1-type containing 1
ENSMUSG00000028804	Csmd2	11.5905	9.46365	2.12685	0.0339357	CUB and Sushi multiple domains 2
ENSMUSG00000047045	Tmem164	12.0559	9.66428	2.39161	0.0249173	transmembrane protein 164
ENSMUSG00000046607	Hrk	9.09906	6.61469	2.48438	0.0293276	harakiri, BCL2 interacting protein (contains only BH3 domain)
ENSMUSG00000079260	Tmppe	8.82727	6.38192	2.44535	0.0324845	transmembrane protein with metallophosphoesterase domain
ENSMUSG00000021268	Meg3	13.6939	11.3392	2.35476	0.0335094	maternally expressed 3
ENSMUSG00000040035	Disp2	10.4203	8.08841	2.33193	0.0280468	dispatched RND tramsporter family member 2
ENSMUSG00000049265	Kcnk3	6.53178	3.05328	3.4785	0.0309628	potassium channel, subfamily K, member 3
ENSMUSG00000034168	Irf2bpl	10.8704	8.8485	2.02186	0.0394336	interferon regulatory factor 2 binding protein-like
ENSMUSG00000108940	Gm45719	7.83323	3.51475	4.31848	0.00996665	predicted gene 45719
ENSMUSG00000097889	Gm26541	8.89017	5.7034	3.18677	0.015278	predicted gene, 26541
ENSMUSG00000037503	Fam168b	14.8637	12.4358	2.42797	0.0425986	family with sequence similarity 168, member B
ENSMUSG00000051652	Lrrc3	9.21469	6.81507	2.39963	0.0314155	leucine rich repeat containing 3
ENSMUSG00000046807	Lrrc75b	8.44915	5.73199	2.71716	0.0269908	leucine rich repeat containing 75B
ENSMUSG00000089774	Slc5a3	11.9028	9.94941	1.95342	0.0427572	solute carrier family 5 (inositol transporters), member 3
ENSMUSG00000015488	Cacfd1	12.9688	9.50359	3.46517	0.00875417	calcium channel flower domain containing 1
ENSMUSG00000110580	D830024N08Rik	7.33243	3.51475	3.81769	0.0166329	RIKEN cDNA D830024N08 gene
ENSMUSG00000110635	Gm45853	7.34029	3.96365	3.37664	0.0223717	predicted gene 45853
ENSMUSG00000064994	Gm22422	6.80589	2.04579	4.76011	0.0154993	predicted gene, 22422
ENSMUSG00000025162	Csnk1d	13.2208	10.833	2.38781	0.0290733	casein kinase 1, delta
ENSMUSG00000104222	Gm7292	12.5205	9.2798	3.24066	0.0101755	predicted gene 7292
ENSMUSG00000113752	AC159244.3	6.50407	2.63575	3.86832	0.0253072	---
ENSMUSG00000029071	Dvl1	9.84514	7.88702	1.95812	0.0473711	dishevelled segment polarity protein 1
ENSMUSG00000032394	Igdcc3	8.47078	6.08218	2.3886	0.0376364	immunoglobulin superfamily, DCC subclass, member 3
ENSMUSG00000080465	Gm22486	7.32453	3.86383	3.4607	0.0211803	predicted gene, 22486
ENSMUSG00000061360	Phf5a	10.5084	8.59973	1.90866	0.046782	PHD finger protein 5A
ENSMUSG00000036459	Wtip	8.53722	5.94237	2.59486	0.0298226	WT1-interacting protein
ENSMUSG00000024122	Pdpk1	13.2644	11.2294	2.03506	0.0452628	3-phosphoinositide dependent protein kinase 1
ENSMUSG00000030872	Gga2	10.6271	8.7714	1.85575	0.0496203	golgi associated, gamma adaptin ear containing, ARF binding protein 2
ENSMUSG00000052151	Plpp2	7.98627	4.96564	3.02063	0.0233629	phospholipid phosphatase 2
ENSMUSG00000046572	Zfp518b	10.2347	8.28935	1.94536	0.04585	zinc finger protein 518B
ENSMUSG00000045005	Fzd5	7.65572	5.26858	2.38715	0.0475411	frizzled class receptor 5
ENSMUSG00000113262	Dohh	6.37234	2.04579	4.32655	0.0230828	deoxyhypusine hydroxylase/monooxygenase
ENSMUSG00000037995	Igsf9	8.99591	6.86755	2.12835	0.0446304	immunoglobulin superfamily, member 9
ENSMUSG00000085581	Gm12786	5.652	2.04579	3.60621	0.0499988	predicted gene 12786
ENSMUSG00000070461	9230112E08Rik	8.60074	6.0598	2.54094	0.03102	RIKEN cDNA 9230112E08 gene
ENSMUSG00000104494	Gm37111	6.22736	2.37072	3.85665	0.0303137	predicted gene, 37111
ENSMUSG00000073609	D2hgdh	10.2854	7.46126	2.82418	0.0164536	D-2-hydroxyglutarate dehydrogenase
ENSMUSG00000073600	Prob1	6.47582	3.05328	3.42254	0.0330663	proline rich basic protein 1
ENSMUSG00000049562	Ap5b1	7.2177	3.22403	3.99367	0.0159228	adaptor-related protein complex 5, beta 1 subunit
ENSMUSG00000034853	Acot11	7.94564	5.01301	2.93264	0.0256409	acyl-CoA thioesterase 11
ENSMUSG00000038437	Mllt6	12.5563	10.6447	1.9116	0.0476319	myeloid/lymphoid or mixed-lineage leukemia; translocated to, 6
ENSMUSG00000045912	C2cd4c	8.90613	6.80164	2.10449	0.0467139	C2 calcium-dependent domain containing 4C
ENSMUSG00000039741	Bahcc1	12.3929	10.516	1.87687	0.049012	BAH domain and coiled-coil containing 1
ENSMUSG00000020701	Tmem132e	8.617	6.0598	2.5572	0.0303745	transmembrane protein 132E
ENSMUSG00000074825	Itpripl1	9.53357	6.9791	2.55447	0.0249103	inositol 1,4,5-triphosphate receptor interacting protein-like 1
ENSMUSG00000103720	Gm37094	6.085	2.37072	3.71428	0.035545	predicted gene, 37094
ENSMUSG00000034460	Six4	7.98627	5.7034	2.28287	0.047952	sine oculis-related homeobox 4
ENSMUSG00000108596	Itgam	7.38655	2.04579	5.34076	0.0101662	integrin alpha M
ENSMUSG00000020135	Apc2	13.2301	11.074	2.15607	0.0386045	adenomatosis polyposis coli 2
ENSMUSG00000098488	Pla2g4b	7.64941	3.64073	4.00868	0.0127855	phospholipase A2, group IVB (cytosolic)
ENSMUSG00000010054	Tusc2	10.5732	8.5363	2.03687	0.0395256	tumor suppressor candidate 2
ENSMUSG00000038838	Vars2	9.84789	7.76088	2.08701	0.040416	valyl-tRNA synthetase 2, mitochondrial
ENSMUSG00000064672	Gm22806	5.54729	1.62573	3.92155	0.0479054	predicted gene, 22806
ENSMUSG00000021448	Shc3	10.5513	8.49101	2.06032	0.0384549	src homology 2 domain-containing transforming protein C3
ENSMUSG00000030930	Chst15	12.8405	10.6736	2.16692	0.0356353	carbohydrate (N-acetylgalactosamine 4-sulfate 6-O) sulfotransferase 15
ENSMUSG00000036529	Sbf1	11.3549	9.48481	1.87007	0.0472484	SET binding factor 1
ENSMUSG00000022305	Lrp12	12.4732	10.1481	2.32509	0.0279575	low density lipoprotein-related protein 12
ENSMUSG00000021143	Pacs2	13.2619	11.2363	2.0256	0.0457906	phosphofurin acidic cluster sorting protein 2
ENSMUSG00000061410	Zcchc14	13.4458	11.1395	2.30631	0.0335645	zinc finger, CCHC domain containing 14
ENSMUSG00000002100	Mybpc3	9.39712	6.12593	3.27118	0.0124548	myosin binding protein C, cardiac
ENSMUSG00000054874	Pcnx3	10.7597	8.7953	1.96444	0.0427212	pecanex homolog 3
ENSMUSG00000093445	Lrch4	8.47078	5.229	3.24178	0.0164167	leucine-rich repeats and calponin homology (CH) domain containing 4
ENSMUSG00000090083	Rnf8	9.15804	7.10467	2.05336	0.0472092	ring finger protein 8
ENSMUSG00000090086	AI480526	8.14719	5.18831	2.95887	0.0234327	expressed sequence AI480526
ENSMUSG00000114433	AC124392.1	7.07433	4.22735	2.84698	0.0382672	---
ENSMUSG00000034175	Rhbdd3	7.55129	4.86596	2.68533	0.0368853	rhomboid domain containing 3
ENSMUSG00000042873	Lhfpl4	14.5074	10.8281	3.67936	0.0112186	lipoma HMGIC fusion partner-like protein 4
ENSMUSG00000087370	Tmem170b	12.8977	10.8519	2.04581	0.041895	transmembrane protein 170B
ENSMUSG00000020101	Vsir	9.19533	6.88038	2.31495	0.0346551	V-set immunoregulatory receptor
ENSMUSG00000034685	Fam171a2	10.9585	8.99725	1.96124	0.0424127	family with sequence similarity 171, member A2
ENSMUSG00000092696	Mir5133	7.04579	4.05701	2.98878	0.0344114	microRNA 5133
ENSMUSG00000113640	Adat3	6.0471	2.85956	3.18753	0.0489727	adenosine deaminase, tRNA-specific 3
ENSMUSG00000097185	Gm26596	6.90457	2.04579	4.85878	0.0142932	predicted gene, 26596
ENSMUSG00000001034	Mapk7	11.6841	9.71171	1.97244	0.0413986	mitogen-activated protein kinase 7
ENSMUSG00000020422	Tns3	12.2005	10.3228	1.8777	0.0481345	tensin 3
ENSMUSG00000024427	Spry4	10.0314	6.43505	3.5963	0.00812306	sprouty homolog 4 (Drosophila)
ENSMUSG00000084708	Gm22988	12.8267	10.3449	2.48181	0.0242821	predicted gene, 22988
ENSMUSG00000097221	1810049J17Rik	7.48905	2.37072	5.11833	0.00956666	RIKEN cDNA 1810049J17 gene
ENSMUSG00000037259	Dzank1	9.7802	7.85488	1.92532	0.049794	double zinc ribbon and ankyrin repeat domains 1
ENSMUSG00000031486	Adgra2	8.54404	6.10422	2.43982	0.0349872	adhesion G protein-coupled receptor A2
ENSMUSG00000034501	Pcnx4	10.6877	8.76103	1.92664	0.0450708	pecanex homolog 4
ENSMUSG00000029714	Gigyf1	10.8478	8.72592	2.12188	0.0348385	GRB10 interacting GYF protein 1
ENSMUSG00000109647	Gm45510	6.02777	2.37072	3.65705	0.0379266	predicted gene 45510
ENSMUSG00000002897	Il17ra	10.0566	7.9553	2.10131	0.0385914	interleukin 17 receptor A
ENSMUSG00000066640	Fbxl18	12.2897	8.91858	3.37107	0.00873354	F-box and leucine-rich repeat protein 18
ENSMUSG00000015575	Atp6v0e	10.222	8.19495	2.02706	0.0414384	ATPase, H+ transporting, lysosomal V0 subunit E
ENSMUSG00000031832	Taf1c	8.36308	6.18916	2.17392	0.0488233	TATA-box binding protein associated factor, RNA polymerase I, C
ENSMUSG00000026409	Pfkfb2	11.1967	8.98245	2.21429	0.0305729	6-phosphofructo-2-kinase/fructose-2,6-biphosphatase 2
ENSMUSG00000112592	AC153517.1	6.53178	3.3767	3.15508	0.0384655	---
ENSMUSG00000040717	Il17rd	10.923	7.77469	3.14827	0.0109418	interleukin 17 receptor D
ENSMUSG00000049191	Rgag4	9.50764	7.14776	2.35988	0.0310575	retrotransposon gag domain containing 4
ENSMUSG00000026932	Nacc2	11.2446	8.638	2.60661	0.0192081	nucleus accumbens associated 2, BEN and BTB (POZ) domain containing
ENSMUSG00000039646	Vasn	8.7468	5.48561	3.26119	0.0148653	vasorin
ENSMUSG00000044037	Als2cl	8.47792	5.64445	2.83347	0.0238853	ALS2 C-terminal like
ENSMUSG00000108601	Gm44645	9.32372	7.2795	2.04422	0.0463087	predicted gene 44645
ENSMUSG00000101389	Ms4a4a	6.37234	2.04579	4.32655	0.0230828	membrane-spanning 4-domains, subfamily A, member 4A
ENSMUSG00000111394	AC160637.1	10.0434	7.93699	2.10645	0.0384175	---
ENSMUSG00000064945	Rny3	12.9939	11.0515	1.94236	0.0486383	RNA, Y3 small cytoplasmic (associated with Ro protein)
ENSMUSG00000040797	Iqsec3	9.94512	6.82837	3.11675	0.0128814	IQ motif and Sec7 domain 3
ENSMUSG00000109179	Gm35339	6.12193	2.04579	4.07614	0.0298222	predicted gene, 35339
ENSMUSG00000031398	Plxna3	11.9664	9.89039	2.07601	0.0366133	plexin A3
ENSMUSG00000024598	Fbn2	9.16026	7.0937	2.06656	0.0464561	fibrillin 2
ENSMUSG00000002342	Tmem161a	8.49562	5.38117	3.11445	0.0182515	transmembrane protein 161A
ENSMUSG00000032898	Fbxo21	11.9962	10.0858	1.91042	0.0454625	F-box protein 21
ENSMUSG00000030499	Kctd15	10.7316	8.51177	2.21987	0.031146	potassium channel tetramerisation domain containing 15
ENSMUSG00000046204	Pnma2	8.30806	6.0598	2.24826	0.0456217	paraneoplastic antigen MA2
ENSMUSG00000001482	Def8	11.5942	9.3321	2.26211	0.028699	differentially expressed in FDCP 8
ENSMUSG00000072825	Cep170b	11.7916	9.42915	2.36241	0.0255081	centrosomal protein 170B
ENSMUSG00000028126	Pip5k1a	11.3126	9.35526	1.95732	0.042158	phosphatidylinositol-4-phosphate 5-kinase, type 1 alpha
ENSMUSG00000027204	Fbn1	9.37243	6.77441	2.59802	0.0245216	fibrillin 1
ENSMUSG00000003198	Zfp959	8.7615	6.38192	2.37959	0.0354143	zinc finger protein 959
ENSMUSG00000001138	Cnnm3	10.8567	8.73654	2.12019	0.0348923	cyclin M3
ENSMUSG00000044364	Tmem74b	6.35693	3.05328	3.30365	0.0381122	transmembrane protein 74B
ENSMUSG00000047731	Wbp1l	12.7906	10.3251	2.46551	0.0246178	WW domain binding protein 1 like
ENSMUSG00000025737	Wdr24	9.7466	7.67514	2.07146	0.0418109	WD repeat domain 24
ENSMUSG00000023411	Nfatc4	8.22563	5.91769	2.30794	0.0437102	nuclear factor of activated T cells, cytoplasmic, calcineurin dependent 4
ENSMUSG00000025815	Dhtkd1	8.74384	5.84101	2.90283	0.0207666	dehydrogenase E1 and transketolase domain containing 1
ENSMUSG00000035561	Aldh1b1	10.4064	7.11557	3.29081	0.0100844	aldehyde dehydrogenase 1 family, member B1
ENSMUSG00000032036	Kirrel3	9.3336	7.22019	2.11341	0.0425921	kin of IRRE like 3 (Drosophila)
ENSMUSG00000024472	Dcp2	13.4044	11.4006	2.00383	0.0484164	decapping mRNA 2
ENSMUSG00000030525	Chrna7	9.11289	6.66003	2.45286	0.0302598	cholinergic receptor, nicotinic, alpha polypeptide 7
ENSMUSG00000037224	Zfyve28	9.42509	7.25015	2.17494	0.0389797	zinc finger, FYVE domain containing 28
ENSMUSG00000090231	Cfb	6.14004	2.04579	4.09426	0.0292584	complement factor B
ENSMUSG00000102737	1700016A09Rik	6.32561	3.05328	3.27234	0.039588	RIKEN cDNA 1700016A09 gene
ENSMUSG00000093413	Snora15	8.19995	4.14469	4.05526	0.00980776	small nucleolar RNA, H/ACA box 15
ENSMUSG00000103593	Gm37352	6.99692	3.96365	3.03327	0.0339023	predicted gene, 37352
ENSMUSG00000031808	Slc27a1	10.8979	8.45716	2.44074	0.0236705	solute carrier family 27 (fatty acid transporter), member 1
ENSMUSG00000109715	Gm45606	7.13882	4.14469	2.99413	0.0329388	predicted gene 45606
ENSMUSG00000081974	Gm11960	7.01667	3.05328	3.96339	0.0179864	predicted gene 11960
ENSMUSG00000027490	E2f1	13.1918	10.5545	2.63726	0.0216395	E2F transcription factor 1
ENSMUSG00000030811	Fbxl19	11.4226	9.43785	1.98474	0.0406452	F-box and leucine-rich repeat protein 19
ENSMUSG00000026452	Syt2	11.5773	9.15073	2.42653	0.023547	synaptotagmin II
ENSMUSG00000026455	Klhl12	11.6741	9.78005	1.89403	0.0458759	kelch-like 12
ENSMUSG00000026458	Ppfia4	9.94898	7.24023	2.70875	0.0195881	protein tyrosine phosphatase, receptor type, f polypeptide (PTPRF), interacting protein (liprin), alpha 4
ENSMUSG00000032968	Inha	7.69914	5.10332	2.59581	0.0381793	inhibin alpha
ENSMUSG00000060950	Trmt61a	8.62345	6.41756	2.2059	0.0442644	tRNA methyltransferase 61A
ENSMUSG00000003545	Fosb	10.6086	7.63785	2.97071	0.0135414	FBJ osteosarcoma oncogene B
ENSMUSG00000107370	Gm43588	6.26086	3.22403	3.03683	0.0481893	predicted gene 43588
ENSMUSG00000110751	AC163350.1	6.085	2.63575	3.44925	0.040858	---
ENSMUSG00000103864	Gm37415	6.99692	3.51475	3.48218	0.0242963	predicted gene, 37415
ENSMUSG00000022558	Mroh1	9.5956	7.40909	2.18651	0.0373412	maestro heat-like repeat family member 1
ENSMUSG00000034216	Vps18	10.0602	7.73286	2.32732	0.0294896	VPS18 CORVET/HOPS core subunit
ENSMUSG00000044700	Tmem201	11.5338	9.52621	2.00761	0.0394682	transmembrane protein 201
ENSMUSG00000001227	Sema6b	10.0931	7.76781	2.3253	0.029425	sema domain, transmembrane domain (TM), and cytoplasmic domain, (semaphorin) 6B
ENSMUSG00000112254	AC124414.1	8.19129	5.81452	2.37677	0.0410293	---
ENSMUSG00000063239	Grm4	9.45253	6.81507	2.63746	0.0231377	glutamate receptor, metabotropic 4
ENSMUSG00000004113	Cacna1b	12.0221	10.1442	1.87795	0.047536	calcium channel, voltage-dependent, N type, alpha 1B subunit
ENSMUSG00000036948	BC037034	9.22109	7.04895	2.17214	0.0405957	cDNA sequence BC037034
ENSMUSG00000066798	Zbtb6	10.5856	8.64554	1.94007	0.0446432	zinc finger and BTB domain containing 6
ENSMUSG00000099245	Mir8098	5.54729	1.03068	4.5166	0.0432668	microRNA 8098
ENSMUSG00000026213	Stk11ip	9.63446	7.68979	1.94467	0.0496713	serine/threonine kinase 11 interacting protein
ENSMUSG00000042035	Igsf3	13.4979	11.0705	2.42737	0.0294046	immunoglobulin superfamily, member 3
ENSMUSG00000007950	Abhd8	10.6142	8.1898	2.42444	0.0246842	abhydrolase domain containing 8
ENSMUSG00000086537	Nespas	8.95556	5.91769	3.03787	0.017261	neuroendocrine secretory protein antisense
ENSMUSG00000026553	Copa	13.747	11.3905	2.35646	0.0338699	coatomer protein complex subunit alpha
ENSMUSG00000051396	Gm45902	10.6223	8.5035	2.11882	0.0355535	predicted gene 45902
ENSMUSG00000045252	Zfp574	10.0554	7.79516	2.26026	0.0319167	zinc finger protein 574
ENSMUSG00000108143	Gm44414	6.24421	2.63575	3.60846	0.0339247	predicted gene, 44414
ENSMUSG00000052928	Ctif	12.3103	10.3391	1.97117	0.0429403	CBP80/20-dependent translation initiation factor
ENSMUSG00000032840	2410131K14Rik	11.6675	9.6772	1.99026	0.0404371	RIKEN cDNA 2410131K14 gene
ENSMUSG00000020092	Pald1	11.2193	8.332	2.88728	0.0140962	phosphatase domain containing, paladin 1
ENSMUSG00000020099	Unc5b	11.4895	9.00898	2.48049	0.0221009	unc-5 netrin receptor B
ENSMUSG00000111329	AC122273.1	5.74962	1.62573	4.12388	0.0387121	---
ENSMUSG00000103906	Tigd5	8.22138	5.91769	2.3037	0.0439592	tigger transposable element derived 5
ENSMUSG00000038178	Slc43a2	10.8284	8.47841	2.34997	0.0264607	solute carrier family 43, member 2
ENSMUSG00000086181	C230034O21Rik	6.40267	3.22403	3.17864	0.0404506	RIKEN cDNA C230034O21 gene
ENSMUSG00000006411	Nectin4	6.447	2.85956	3.58744	0.0304244	nectin cell adhesion molecule 4
ENSMUSG00000084998	Gm16279	6.10358	2.85956	3.24402	0.0457281	predicted gene 16279
ENSMUSG00000056692	D17Wsu92e	13.3564	11.0458	2.31058	0.0327694	DNA segment, Chr 17, Wayne State University 92, expressed
ENSMUSG00000106556	Gm44375	8.08776	5.81452	2.27324	0.0470902	predicted gene, 44375
ENSMUSG00000108064	Gm44423	6.58565	3.22403	3.36161	0.0324307	predicted gene, 44423
ENSMUSG00000039515	Ptpa	11.8108	9.61332	2.19745	0.0312196	protein phosphatase 2 protein activator
ENSMUSG00000022791	Tnk2	11.4161	8.92788	2.48822	0.0219193	tyrosine kinase, non-receptor, 2
ENSMUSG00000097358	Gm26773	6.51799	2.04579	4.4722	0.0200494	predicted gene, 26773
ENSMUSG00000036862	Dchs1	13.5064	10.8338	2.6726	0.0222531	dachsous 1 (Drosophila)
ENSMUSG00000035513	Ntng2	8.50613	6.36376	2.14238	0.0488582	netrin G2
ENSMUSG00000030600	Lrfn1	11.6949	8.78851	2.9064	0.0136966	leucine rich repeat and fibronectin type III domain containing 1
ENSMUSG00000036197	Gxylt1	12.3005	10.0982	2.2023	0.0319631	glucoside xylosyltransferase 1
ENSMUSG00000097994	Gm26982	8.27974	5.26858	3.01117	0.0214199	predicted gene, 26982
ENSMUSG00000029778	Adcyap1r1	14.1837	10.7091	3.47465	0.0119518	adenylate cyclase activating polypeptide 1 receptor 1
ENSMUSG00000072761	Gm6712	6.82841	4.14469	2.68372	0.0487422	predicted gene 6712
ENSMUSG00000042289	Hsd3b7	7.77645	5.38117	2.39528	0.0454164	hydroxy-delta-5-steroid dehydrogenase, 3 beta- and steroid delta-isomerase 7
ENSMUSG00000042286	Stab1	9.84927	7.85488	1.99439	0.045259	stabilin 1
ENSMUSG00000058793	Cds2	13.2158	10.3622	2.85358	0.0171076	CDP-diacylglycerol synthase (phosphatidate cytidylyltransferase) 2
ENSMUSG00000096929	A330023F24Rik	7.61744	4.86596	2.75148	0.0338892	RIKEN cDNA A330023F24 gene
ENSMUSG00000097518	Gm26694	7.20915	4.37968	2.82946	0.0367905	predicted gene, 26694
ENSMUSG00000098923	Tmem185b	9.02545	6.95505	2.0704	0.0474599	transmembrane protein 185B
ENSMUSG00000104041	Gm37562	6.10358	2.04579	4.05779	0.0304065	predicted gene, 37562
ENSMUSG00000034157	Cipc	9.82007	7.78155	2.03852	0.0430478	CLOCK interacting protein, circadian
ENSMUSG00000034156	Tspoap1	10.6263	8.71522	1.91112	0.046191	TSPO associated protein 1
ENSMUSG00000073700	Klhl21	9.95283	6.59925	3.35358	0.0102559	kelch-like 21
ENSMUSG00000005958	Ephb3	8.98843	6.41756	2.57087	0.0273939	Eph receptor B3
ENSMUSG00000070056	Mfhas1	12.4611	10.0677	2.39342	0.0257134	malignant fibrous histiocytoma amplified sequence 1
ENSMUSG00000049764	Zfp280b	10.1854	7.34575	2.83965	0.0164212	zinc finger protein 280B
ENSMUSG00000106623	Gm43335	6.02777	2.37072	3.65705	0.0379266	predicted gene 43335
ENSMUSG00000055322	Tns1	9.6645	7.69706	1.96744	0.0480665	tensin 1
ENSMUSG00000015127	Unkl	9.1379	7.03754	2.10036	0.0448465	unkempt family like zinc finger
ENSMUSG00000038963	Slco4a1	8.17381	5.73199	2.44182	0.0385256	solute carrier organic anion transporter family, member 4a1
ENSMUSG00000111854	CT009696.4	6.75977	2.37072	4.38906	0.017459	---
ENSMUSG00000048142	Nat8l	10.5513	8.53224	2.01909	0.0404942	N-acetyltransferase 8-like
ENSMUSG00000048148	Nwd1	10.7945	8.71163	2.08283	0.0366922	NACHT and WD repeat domain containing 1
ENSMUSG00000035653	Lrfn5	10.1422	7.76088	2.38136	0.027392	leucine rich repeat and fibronectin type III domain containing 5
ENSMUSG00000103831	Gm37608	8.22563	6.01397	2.21166	0.0485012	predicted gene, 37608
ENSMUSG00000028028	Alpk1	6.085	2.63575	3.44925	0.040858	alpha-kinase 1
ENSMUSG00000114110	AC153152.5	6.22736	2.63575	3.59161	0.0345932	---
ENSMUSG00000059995	Atxn7l3	12.2235	9.00019	3.22331	0.0100585	ataxin 7-like 3
ENSMUSG00000033365	Ipo13	11.2299	9.3321	1.89779	0.0456344	importin 13
ENSMUSG00000074738	Fndc10	9.20397	6.7606	2.44337	0.0300025	fibronectin type III domain containing 10
ENSMUSG00000037336	Mfsd2b	6.27732	3.22403	3.05329	0.047216	major facilitator superfamily domain containing 2B
ENSMUSG00000087535	Zmiz1os1	6.83954	3.3767	3.46284	0.026592	Zmiz1 opposite strand 1
ENSMUSG00000040472	Rabggta	7.59791	5.14644	2.45147	0.0454428	Rab geranylgeranyl transferase, a subunit
ENSMUSG00000097904	Gm26711	6.43237	2.63575	3.79663	0.0274008	predicted gene, 26711
ENSMUSG00000102312	Pcdha3	6.75977	3.86383	2.89594	0.0420233	protocadherin alpha 3
ENSMUSG00000102869	2900097C17Rik	16.3979	13.3909	3.00695	0.0405888	RIKEN cDNA 2900097C17 gene
ENSMUSG00000034949	Zfr2	8.25917	6.03707	2.2221	0.0475364	zinc finger RNA binding protein 2
ENSMUSG00000050240	Hic2	11.1793	8.36888	2.81044	0.015348	hypermethylated in cancer 2
ENSMUSG00000048429	Timm29	11.6239	9.70271	1.92117	0.0442177	translocase of inner mitochondrial membrane 29
ENSMUSG00000023473	Celsr3	13.3717	9.59981	3.77189	0.00726687	cadherin, EGF LAG seven-pass G-type receptor 3
ENSMUSG00000047085	Lrrc4b	11.9787	10.1348	1.84391	0.0496288	leucine rich repeat containing 4B
ENSMUSG00000057359	Gm17494	7.44601	3.86383	3.58218	0.0184101	predicted gene, 17494
ENSMUSG00000095332	Gm9821	8.16941	5.96663	2.20278	0.0496998	predicted gene 9821
ENSMUSG00000106928	Gm43860	6.80589	3.75659	3.0493	0.0364488	predicted gene 43860
ENSMUSG00000029009	Mthfr	11.4908	9.14808	2.34271	0.0260216	5,10-methylenetetrahydrofolate reductase
ENSMUSG00000038267	Slc22a23	11.3046	9.15602	2.14855	0.0330692	solute carrier family 22, member 23
ENSMUSG00000038260	Trpm4	6.87242	4.05701	2.81541	0.0427562	transient receptor potential cation channel, subfamily M, member 4
ENSMUSG00000020696	Rffl	8.99839	6.46942	2.52897	0.0285766	ring finger and FYVE like domain containing protein
ENSMUSG00000032300	1700017B05Rik	9.31976	7.03754	2.28222	0.0351081	RIKEN cDNA 1700017B05 gene
ENSMUSG00000049036	Tmem121	9.1779	5.18831	3.98959	0.00731876	transmembrane protein 121
ENSMUSG00000077391	Gm24336	8.92454	6.88038	2.04416	0.0499406	predicted gene, 24336
ENSMUSG00000077394	Gm24339	11.2889	7.9553	3.33363	0.00888929	predicted gene, 24339
ENSMUSG00000043311	D17H6S53E	8.43455	4.5817	3.85284	0.0102472	DNA segment, Chr 17, human D6S53E
ENSMUSG00000106715	Tmem265	6.6877	3.22403	3.46367	0.0287361	transmembrane protein 265
ENSMUSG00000097170	Gm16982	6.4176	2.85956	3.55803	0.0314807	predicted gene, 16982
ENSMUSG00000001750	Tcirg1	7.7113	5.05887	2.65243	0.0360141	T cell, immune regulator 1, ATPase, H+ transporting, lysosomal V0 protein A3
ENSMUSG00000025931	Paqr8	12.6202	10.7171	1.9031	0.0485418	progestin and adipoQ receptor family member VIII
ENSMUSG00000022623	Shank3	10.7995	8.76795	2.03152	0.039124	SH3/ankyrin domain gene 3
ENSMUSG00000038181	Chpf2	9.77441	6.86755	2.90686	0.0164121	chondroitin polymerizing factor 2
ENSMUSG00000036918	Ttc7	6.51799	3.64073	2.87726	0.0477131	tetratricopeptide repeat domain 7
ENSMUSG00000042570	Mier2	9.45976	7.28915	2.17061	0.0389399	MIER family member 2
ENSMUSG00000039633	Lonrf1	11.3554	8.75058	2.60478	0.0191851	LON peptidase N-terminal domain and ring finger 1
ENSMUSG00000056856	Jakmip3	7.39412	4.91666	2.47746	0.047448	janus kinase and microtubule interacting protein 3
ENSMUSG00000038390	Gpr162	11.2716	9.01481	2.25676	0.0289648	G protein-coupled receptor 162
ENSMUSG00000074178	Gm10638	6.69997	3.3767	3.32327	0.0313732	predicted gene 10638
ENSMUSG00000055652	Klhl25	9.48656	7.47824	2.00832	0.0470325	kelch-like 25
ENSMUSG00000109555	Gm44891	6.19307	2.63575	3.55732	0.036	predicted gene 44891
ENSMUSG00000021990	Spata13	13.4381	11.1254	2.31262	0.0332553	spermatogenesis associated 13
ENSMUSG00000038020	Rapgefl1	9.54551	7.59179	1.95372	0.0498091	Rap guanine nucleotide exchange factor (GEF)-like 1
ENSMUSG00000085028	Slc2a4rg-ps	7.33243	4.70221	2.63023	0.0419898	Slc2a4 regulator, pseudogene
ENSMUSG00000106022	Gm42929	7.87168	4.5817	3.28998	0.0193237	predicted gene 42929
ENSMUSG00000057751	Megf6	8.53037	5.18831	3.34206	0.0147777	multiple EGF-like-domains 6
ENSMUSG00000025318	Jph3	9.5198	7.42669	2.09311	0.0422452	junctophilin 3
ENSMUSG00000022948	Setd4	7.20054	4.14469	3.05585	0.0305126	SET domain containing 4
ENSMUSG00000068742	Cry2	11.5789	9.36213	2.2168	0.0303372	cryptochrome 2 (photolyase-like)
ENSMUSG00000053128	Rnf26	11.7361	9.80044	1.93562	0.0434973	ring finger protein 26
ENSMUSG00000105071	Gm43336	7.72936	4.91666	2.81271	0.0308007	predicted gene 43336
ENSMUSG00000099923	1700105P06Rik	5.74962	2.04579	3.70383	0.0448	RIKEN cDNA 1700105P06 gene
ENSMUSG00000018999	Slc35b4	10.3636	7.96737	2.39628	0.0261857	solute carrier family 35, member B4
ENSMUSG00000035545	Leng8	11.3166	9.38482	1.93175	0.0435835	leukocyte receptor cluster (LRC) member 8
ENSMUSG00000047992	Fam69c	7.68069	4.22735	3.45334	0.0183	family with sequence similarity 69, member C
ENSMUSG00000038068	Rnf144b	8.55759	6.38192	2.17567	0.0464978	ring finger protein 144B
ENSMUSG00000041037	Irgq	11.7196	9.64374	2.07586	0.0362786	immunity-related GTPase family, Q
ENSMUSG00000058297	Spock2	14.7488	11.8916	2.85722	0.0260449	sparc/osteonectin, cwcv and kazal-like domains proteoglycan 2
ENSMUSG00000044641	Pard6b	8.00616	5.7034	2.30276	0.0466916	par-6 family cell polarity regulator beta
ENSMUSG00000047694	Yipf6	10.2925	7.58397	2.70857	0.0186111	Yip1 domain family, member 6
ENSMUSG00000095545	Zfp969	7.40914	3.64073	3.76841	0.0165378	zinc finger protein 969
ENSMUSG00000103420	Gm37537	6.24421	3.22403	3.02018	0.0491957	predicted gene, 37537
ENSMUSG00000034275	Igsf9b	12.2441	10.0061	2.23794	0.0304356	immunoglobulin superfamily, member 9B
ENSMUSG00000050505	Pcdh20	9.36667	6.0598	3.30687	0.0121398	protocadherin 20
ENSMUSG00000104693	Gm42941	7.25142	2.63575	4.61568	0.0120839	predicted gene 42941
ENSMUSG00000089737	Gm15688	7.78799	4.30552	3.48246	0.017146	predicted gene 15688
ENSMUSG00000097660	Gm26762	6.53178	3.64073	2.89105	0.0468904	predicted gene, 26762
ENSMUSG00000107944	Gm44280	6.63758	1.62573	5.01185	0.0171384	predicted gene, 44280
ENSMUSG00000044390	Tigd3	8.83563	6.12593	2.7097	0.0245865	tigger transposable element derived 3
ENSMUSG00000036904	Fzd8	8.83563	5.30709	3.52854	0.0115207	frizzled class receptor 8
ENSMUSG00000050821	Fam131a	9.25889	6.14732	3.11157	0.0149402	family with sequence similarity 131, member A
ENSMUSG00000087042	Gm11611	8.7876	5.26858	3.51902	0.011778	predicted gene 11611
ENSMUSG00000036304	Zdhhc23	7.72337	4.70221	3.02116	0.025613	zinc finger, DHHC domain containing 23
ENSMUSG00000022840	Adcy5	10.8347	8.66049	2.17416	0.0326903	adenylate cyclase 5
ENSMUSG00000021466	Ptch1	13.5732	11.5155	2.05765	0.0468439	patched 1
ENSMUSG00000027313	Chac1	6.40267	2.85956	3.5431	0.0320192	ChaC, cation transport regulator 1
ENSMUSG00000047409	Ctdspl	9.91519	7.528	2.38719	0.0281156	CTD (carboxy-terminal domain, RNA polymerase II, polypeptide A) small phosphatase-like
ENSMUSG00000078201	Tmem203	7.56477	4.37968	3.18508	0.0236809	transmembrane protein 203
ENSMUSG00000048721	Fndc9	6.88322	4.22735	2.65587	0.0488238	fibronectin type III domain containing 9
ENSMUSG00000029598	Plbd2	10.2742	8.28935	1.98485	0.0434327	phospholipase B domain containing 2
ENSMUSG00000048277	Syngr2	6.8172	4.14469	2.6725	0.0494482	synaptogyrin 2
ENSMUSG00000053907	Mat2a	13.1079	10.9773	2.13053	0.0389688	methionine adenosyltransferase II, alpha
ENSMUSG00000050428	Fbxo46	9.97696	7.88065	2.09632	0.0392413	F-box protein 46
ENSMUSG00000097961	Gm27000	7.82205	3.22403	4.59802	0.00891823	predicted gene, 27000
ENSMUSG00000062785	Kcnc3	11.4846	9.48481	1.99979	0.0398596	potassium voltage gated channel, Shaw-related subfamily, member 3
ENSMUSG00000049354	Dcaf7	13.3512	11.2548	2.09635	0.0425972	DDB1 and CUL4 associated factor 7
ENSMUSG00000026941	Mamdc4	7.40914	4.51746	2.89168	0.032247	MAM domain containing 4
ENSMUSG00000029419	Gm996	10.4677	8.4657	2.00203	0.0416847	predicted gene 996
ENSMUSG00000032594	Ip6k1	12.0965	9.71529	2.38118	0.0252938	inositol hexaphosphate kinase 1
ENSMUSG00000032593	Amigo3	7.53769	4.75888	2.77881	0.0340023	adhesion molecule with Ig like domain 3
ENSMUSG00000045045	Lrfn4	10.4017	7.78837	2.61332	0.0203796	leucine rich repeat and fibronectin type III domain containing 4
ENSMUSG00000104273	A530064N14Rik	7.12068	4.5817	2.53898	0.0494266	RIKEN cDNA A530064N14 gene
ENSMUSG00000001985	Grik3	12.0236	9.52825	2.49538	0.0219945	glutamate receptor, ionotropic, kainate 3
ENSMUSG00000047030	Spata2	11.5009	9.65498	1.84593	0.0487843	spermatogenesis associated 2
ENSMUSG00000021704	Mtx3	11.9746	10.0076	1.96705	0.0421513	metaxin 3
ENSMUSG00000044022	Pcdhb21	8.70177	5.01301	3.68876	0.0105632	protocadherin beta 21
ENSMUSG00000097390	Gm26785	7.69914	3.3767	4.32244	0.0106088	predicted gene, 26785
ENSMUSG00000097391	Mirg	7.25142	3.64073	3.6107	0.0197328	miRNA containing gene
ENSMUSG00000037326	Capn15	10.8151	7.71865	3.0964	0.0116448	calpain 15
ENSMUSG00000027584	Oprl1	9.51286	7.50333	2.00953	0.0467597	opioid receptor-like 1
ENSMUSG00000027580	Helz2	7.43137	4.86596	2.56541	0.0430635	helicase with zinc finger 2, transcriptional coactivator
ENSMUSG00000027582	Zgpat	9.81303	7.80192	2.01111	0.0445655	zinc finger, CCCH-type with G patch domain
ENSMUSG00000015759	Cnih1	10.4533	8.50764	1.94567	0.0448329	cornichon family AMPA receptor auxiliary protein 1
ENSMUSG00000103928	Gm37893	7.15672	4.5817	2.57502	0.0471604	predicted gene, 37893
ENSMUSG00000042529	Kcnj12	8.77025	5.30709	3.46316	0.0124013	potassium inwardly-rectifying channel, subfamily J, member 12
ENSMUSG00000045174	Amer3	9.67074	7.26	2.41074	0.0284922	APC membrane recruitment 3
ENSMUSG00000078886	Gm2026	6.98695	2.04579	4.94116	0.0133991	predicted gene 2026
ENSMUSG00000001128	Cfp	8.3319	5.7034	2.6285	0.0304704	complement factor properdin
ENSMUSG00000051375	Pcdh1	10.1058	7.96737	2.13846	0.0366561	protocadherin 1
ENSMUSG00000002020	Ltbp2	9.41397	6.64507	2.76889	0.0203084	latent transforming growth factor beta binding protein 2
ENSMUSG00000036062	Phf24	8.96575	6.71835	2.2474	0.0391919	PHD finger protein 24
ENSMUSG00000033933	Vhl	10.7257	8.74358	1.98207	0.0418657	von Hippel-Lindau tumor suppressor
ENSMUSG00000033068	Entpd6	10.1821	8.03204	2.15009	0.0358003	ectonucleoside triphosphate diphosphohydrolase 6
ENSMUSG00000016028	Celsr1	11.2607	8.99135	2.2694	0.0285311	cadherin, EGF LAG seven-pass G-type receptor 1
ENSMUSG00000104369	Gm38082	7.82765	5.41683	2.41082	0.0440061	predicted gene, 38082
ENSMUSG00000095676	Gm25099	10.1512	7.16882	2.98238	0.0142336	predicted gene, 25099
ENSMUSG00000034300	Fam53c	13.4191	9.78005	3.63902	0.0082488	family with sequence similarity 53, member C
ENSMUSG00000058174	Gm5148	7.4605	3.22403	4.23647	0.0124406	predicted gene 5148
ENSMUSG00000041936	Agrn	12.8294	9.60562	3.22374	0.0108103	agrin
ENSMUSG00000037211	Spry1	9.86433	7.78837	2.07596	0.0408642	sprouty homolog 1 (Drosophila)
ENSMUSG00000105495	Gm42995	6.17561	2.85956	3.31604	0.0419167	predicted gene 42995
ENSMUSG00000103897	Pcdhga8	7.43137	4.14469	3.28668	0.0230484	protocadherin gamma subfamily A, 8
ENSMUSG00000097578	Gm26798	8.84394	6.38192	2.46203	0.031793	predicted gene, 26798
ENSMUSG00000055707	Klhl26	8.22563	4.86596	3.35967	0.0160824	kelch-like 26
ENSMUSG00000011256	Adam19	11.3698	9.50566	1.86417	0.0476143	a disintegrin and metallopeptidase domain 19 (meltrin beta)
ENSMUSG00000103793	Pcdhga6	9.80454	7.30827	2.49627	0.0253074	protocadherin gamma subfamily A, 6
ENSMUSG00000046761	Fam83h	6.26086	3.22403	3.03683	0.0481893	family with sequence similarity 83, member H
ENSMUSG00000102856	Gm37084	7.5101	3.96365	3.54645	0.0183566	predicted gene, 37084
ENSMUSG00000037295	Ldlrap1	7.95591	5.38117	2.57474	0.035903	low density lipoprotein receptor adaptor protein 1
ENSMUSG00000097482	Gm17634	5.54729	1.62573	3.92155	0.0479054	predicted gene, 17634
ENSMUSG00000096847	Tmem151b	13.0532	11.1092	1.944	0.0490142	transmembrane protein 151B
ENSMUSG00000021840	Mapk1ip1l	13.6161	11.515	2.10106	0.0447824	mitogen-activated protein kinase 1 interacting protein 1-like
ENSMUSG00000027878	Notch2	12.642	10.2243	2.41771	0.0255193	notch 2
ENSMUSG00000035403	Crb2	6.26086	2.37072	3.89015	0.0292151	crumbs family member 2
ENSMUSG00000097559	D430018E03Rik	6.43237	3.51475	2.91763	0.0482191	RIKEN cDNA D430018E03 gene
ENSMUSG00000112008	AC124556.1	7.09305	3.86383	3.22922	0.0278776	---
ENSMUSG00000064901	Snora21	6.89393	3.3767	3.51723	0.0249603	small nucleolar RNA, H/ACA box 21
ENSMUSG00000036760	Kcnk9	9.27946	7.0937	2.18576	0.0395234	potassium channel, subfamily K, member 9
ENSMUSG00000026207	Speg	7.73534	4.51746	3.21788	0.0215799	SPEG complex locus
ENSMUSG00000030083	Abtb1	9.6535	7.43541	2.21809	0.0356377	ankyrin repeat and BTB (POZ) domain containing 1
ENSMUSG00000045039	Megf8	12.1694	9.16128	3.00811	0.0125199	multiple EGF-like-domains 8
ENSMUSG00000073755	5730409E04Rik	9.62645	6.5358	3.09065	0.014061	RIKEN cDNA 5730409E04Rik gene
ENSMUSG00000097406	Gm26833	8.70482	5.01301	3.69181	0.0105283	predicted gene, 26833
ENSMUSG00000052040	Klf13	13.6275	11.1627	2.46487	0.0289972	Kruppel-like factor 13
ENSMUSG00000032855	Pkd1	12.7958	9.69728	3.09854	0.0122195	polycystic kidney disease 1 homolog
ENSMUSG00000027364	Usp50	5.51988	1.62573	3.89414	0.0493296	ubiquitin specific peptidase 50
ENSMUSG00000105289	Gm43483	6.98695	3.96365	3.0233	0.0343237	predicted gene 43483
ENSMUSG00000088008	Gm25492	5.96817	2.37072	3.59746	0.0406189	predicted gene, 25492
ENSMUSG00000044134	Fam109a	9.5059	7.12638	2.37952	0.0303869	family with sequence similarity 109, member A
ENSMUSG00000084399	Gm15666	7.58475	5.10332	2.48142	0.0443139	predicted gene 15666
ENSMUSG00000062115	Rai1	11.7948	8.79191	3.00287	0.0123746	retinoic acid induced 1
ENSMUSG00000022604	Cep97	11.8294	9.75415	2.07523	0.0364299	centrosomal protein 97
ENSMUSG00000025377	Tepsin	9.03999	6.84155	2.19844	0.0408053	TEPSIN, adaptor related protein complex 4 accessory protein
ENSMUSG00000038777	Sema6c	10.5572	8.4181	2.13914	0.0348716	sema domain, transmembrane domain (TM), and cytoplasmic domain, (semaphorin) 6C
ENSMUSG00000070576	Mn1	8.66471	6.46942	2.19529	0.0443721	meningioma 1
ENSMUSG00000040945	Rcc2	12.2625	10.3507	1.91182	0.0462334	regulator of chromosome condensation 2
ENSMUSG00000002409	Dyrk1b	11.6569	8.638	3.01888	0.0121443	dual-specificity tyrosine-(Y)-phosphorylation regulated kinase 1b
ENSMUSG00000051853	Arf3	14.1476	10.892	3.25556	0.0144695	ADP-ribosylation factor 3
ENSMUSG00000107499	Ccdc142	6.58565	2.63575	3.9499	0.0231613	coiled-coil domain containing 142
ENSMUSG00000063160	Numbl	12.7459	10.0192	2.72664	0.0181148	numb-like
ENSMUSG00000022412	Mief1	11.7067	9.6343	2.07244	0.0364256	mitochondrial elongation factor 1
ENSMUSG00000042751	Nmnat2	10.4287	8.45287	1.97578	0.0432488	nicotinamide nucleotide adenylyltransferase 2
ENSMUSG00000033961	Zfp446	8.90613	6.68949	2.21665	0.0410924	zinc finger protein 446
ENSMUSG00000085741	5430405H02Rik	8.19129	5.86702	2.32427	0.0433547	RIKEN cDNA 5430405H02 gene
ENSMUSG00000043421	Hilpda	8.57434	6.03707	2.53727	0.0313485	hypoxia inducible lipid droplet associated
ENSMUSG00000018381	Abi3	5.72582	2.04579	3.68004	0.0459958	ABI gene family, member 3
ENSMUSG00000055675	Kbtbd11	12.4927	10.3216	2.17115	0.0338705	kelch repeat and BTB (POZ) domain containing 11
ENSMUSG00000066877	Nck2	11.3544	9.40271	1.95169	0.0424464	non-catalytic region of tyrosine kinase adaptor protein 2
ENSMUSG00000038593	Tctn1	10.4479	7.97935	2.46852	0.0238664	tectonic family member 1
ENSMUSG00000002799	Jag2	8.95811	5.55126	3.40685	0.0123295	jagged 2
ENSMUSG00000004054	Map3k11	9.7686	7.30827	2.46033	0.0265024	mitogen-activated protein kinase kinase kinase 11
ENSMUSG00000021294	Kif26a	8.03549	4.81341	3.22207	0.0192745	kinesin family member 26A
ENSMUSG00000095440	Fignl2	8.11549	4.91666	3.19883	0.0191255	fidgetin-like 2
ENSMUSG00000046822	Slc39a3	10.159	7.65288	2.50612	0.0237093	solute carrier family 39 (zinc transporter), member 3
ENSMUSG00000042178	Armc5	8.86043	5.30709	3.55333	0.0112063	armadillo repeat containing 5
ENSMUSG00000012017	Scarf2	5.88468	2.04579	3.83889	0.0385198	scavenger receptor class F, member 2
ENSMUSG00000028641	P3h1	8.30002	6.08218	2.21784	0.0472594	prolyl 3-hydroxylase 1
ENSMUSG00000040840	4930579G18Rik	6.8172	3.51475	3.30245	0.0300342	RIKEN cDNA 4930579G18 gene
ENSMUSG00000102899	Gm37850	6.35693	3.05328	3.30365	0.0381122	predicted gene, 37850
ENSMUSG00000035007	Rundc1	9.96685	7.9853	1.98155	0.0452534	RUN domain containing 1
ENSMUSG00000056019	Zfp709	10.3904	8.37796	2.01243	0.0414507	zinc finger protein 709
ENSMUSG00000060224	Pyroxd2	7.53769	4.75888	2.77881	0.0340023	pyridine nucleotide-disulphide oxidoreductase domain 2
ENSMUSG00000038517	Tbkbp1	9.65665	7.39128	2.26537	0.0337187	TBK1 binding protein 1
ENSMUSG00000058881	Zfp516	10.9604	9.11047	1.84994	0.0490378	zinc finger protein 516
ENSMUSG00000074671	Tspyl3	8.87942	6.62996	2.24946	0.0398263	TSPY-like 3
ENSMUSG00000080440	Gm25848	8.71694	5.26858	3.44836	0.0127575	predicted gene, 25848
ENSMUSG00000045438	Cox19	10.4882	8.36432	2.12388	0.0357504	cytochrome c oxidase assembly protein 19
ENSMUSG00000056204	Pgpep1	9.81444	7.78837	2.02607	0.0437451	pyroglutamyl-peptidase I
ENSMUSG00000022999	Lmbr1l	9.20612	6.80164	2.40448	0.0313014	limb region 1 like
ENSMUSG00000022994	Adcy6	11.4842	9.39826	2.0859	0.0357141	adenylate cyclase 6
ENSMUSG00000037872	Ackr1	9.8017	7.82201	1.97969	0.0464038	atypical chemokine receptor 1 (Duffy blood group)
ENSMUSG00000036473	Tbc1d24	11.4419	9.58813	1.85376	0.0482675	TBC1 domain family, member 24
ENSMUSG00000061578	Ksr2	11.2388	9.09679	2.14206	0.0333874	kinase suppressor of ras 2
ENSMUSG00000024180	Tmem8	6.87242	4.14469	2.72773	0.0460721	transmembrane protein 8 (five membrane-spanning domains)
ENSMUSG00000108268	Gm44187	7.58475	4.70221	2.88254	0.0304395	predicted gene, 44187
ENSMUSG00000107428	Gm44154	6.35693	2.63575	3.72118	0.0298281	predicted gene, 44154
ENSMUSG00000031654	Cbln1	12.0135	9.34835	2.66518	0.0180714	cerebellin 1 precursor protein
ENSMUSG00000026923	Notch1	12.0547	9.78858	2.26612	0.0290076	notch 1
ENSMUSG00000035378	Shq1	8.7527	6.34537	2.40733	0.0344361	SHQ1 homolog (S. cerevisiae)
ENSMUSG00000035370	Adat3	8.54064	6.20964	2.331	0.0393503	adenosine deaminase, tRNA-specific 3
ENSMUSG00000109523	Gdf1	6.27732	1.62573	4.65159	0.0231789	growth differentiation factor 1
ENSMUSG00000108402	9430064I24Rik	7.662	3.64073	4.02128	0.0126197	RIKEN cDNA 9430064I24 gene
ENSMUSG00000033361	Prrg3	11.4802	9.23055	2.24962	0.0291319	proline rich Gla (G-carboxyglutamic acid) 3 (transmembrane)
ENSMUSG00000110710	C78859	8.65214	5.81452	2.83762	0.0226771	expressed sequence C78859
ENSMUSG00000027332	Ivd	10.193	8.19495	1.99807	0.0431074	isovaleryl coenzyme A dehydrogenase
ENSMUSG00000040195	Nemp1	10.6892	7.46126	3.22795	0.0103395	nuclear envelope integral membrane protein 1
ENSMUSG00000097216	4932441J04Rik	7.47484	4.75888	2.71596	0.0368439	RIKEN cDNA 4932441J04 gene
ENSMUSG00000037692	Ahdc1	10.411	7.43541	2.97563	0.0138023	AT hook, DNA binding motif, containing 1
ENSMUSG00000073060	Zxda	6.47582	1.03068	5.44513	0.02058	zinc finger, X-linked, duplicated A
ENSMUSG00000033852	Gm28042	7.72936	5.26858	2.46079	0.0431502	predicted gene, 28042
ENSMUSG00000048486	Fitm2	9.7466	7.68979	2.05681	0.0425606	fat storage-inducing transmembrane protein 2
ENSMUSG00000113836	AC124426.4	9.4065	6.59925	2.80725	0.0195502	---
ENSMUSG00000105198	Gm42502	7.12068	4.51746	2.60323	0.0465883	predicted gene 42502
ENSMUSG00000064382	Gm26447	8.91931	6.86755	2.05175	0.0495489	predicted gene, 26447
ENSMUSG00000104358	Gm37127	7.95591	5.30709	2.64882	0.0333837	predicted gene, 37127
ENSMUSG00000032609	Klhdc8b	8.67095	5.51881	3.15214	0.0167561	kelch domain containing 8B
ENSMUSG00000029471	Camkk2	10.4864	8.38247	2.10396	0.0366443	calcium/calmodulin-dependent protein kinase kinase 2, beta
ENSMUSG00000026519	Tmem63a	7.58475	5.18831	2.39643	0.0481898	transmembrane protein 63a
ENSMUSG00000085715	Tsix	6.02777	1.62573	4.40204	0.0292817	X (inactive)-specific transcript, opposite strand
ENSMUSG00000029861	Fam131b	11.1218	8.78169	2.34011	0.0263279	family with sequence similarity 131, member B
ENSMUSG00000000627	Sema4f	11.6514	9.15073	2.50064	0.0215951	sema domain, immunoglobulin domain (Ig), TM domain, and short cytoplasmic domain
ENSMUSG00000097451	Rian	11.4021	9.57042	1.83167	0.0496968	RNA imprinted and accumulated in nucleus
ENSMUSG00000025571	Tnrc6c	13.2821	11.0473	2.23488	0.0353881	trinucleotide repeat containing 6C
ENSMUSG00000035829	Ppp1r26	10.8724	8.88397	1.98842	0.0411441	protein phosphatase 1, regulatory subunit 26
ENSMUSG00000106237	Gm8066	6.15794	2.37072	3.78722	0.0327369	predicted gene 8066
ENSMUSG00000063382	Bcl9l	11.8955	9.80213	2.09339	0.0356924	B cell CLL/lymphoma 9-like
ENSMUSG00000048677	Tpcn2	7.79943	5.38117	2.41826	0.044056	two pore segment channel 2
ENSMUSG00000044164	Rnf182	9.71068	7.74694	1.96374	0.0479499	ring finger protein 182
ENSMUSG00000065725	Gm26165	6.14004	2.63575	3.5043	0.0382892	predicted gene, 26165
ENSMUSG00000046157	Tmem229b	11.6729	9.47215	2.20076	0.0309822	transmembrane protein 229B
ENSMUSG00000056413	Adap1	9.12885	7.03754	2.09131	0.0454036	ArfGAP with dual PH domains 1
ENSMUSG00000043670	Diras1	10.2976	8.22543	2.07217	0.0388553	DIRAS family, GTP-binding RAS-like 1
ENSMUSG00000113184	AC125351.1	8.28382	5.81452	2.4693	0.0363205	---
ENSMUSG00000027276	Jag1	9.76277	7.63785	2.12492	0.0391062	jagged 1
ENSMUSG00000023030	Slc11a2	10.798	8.54438	2.25366	0.0297523	solute carrier family 11 (proton-coupled divalent metal ion transporters), member 2
ENSMUSG00000109378	U2af1l4	6.82841	3.3767	3.45171	0.026941	U2 small nuclear RNA auxiliary factor 1-like 4
ENSMUSG00000048027	Rgmb	12.3	9.08298	3.21703	0.0101866	repulsive guidance molecule family member B
ENSMUSG00000031302	Nlgn3	12.9895	10.9848	2.00474	0.0448193	neuroligin 3
ENSMUSG00000087487	Ppp2r2cos	7.84432	4.64321	3.20111	0.0210103	protein phosphatase 2, regulatory subunit B, gamma, opposite strand
ENSMUSG00000005374	Tbl2	9.98826	7.96135	2.02691	0.042658	transducin (beta)-like 2
ENSMUSG00000030539	Sema4b	11.5235	9.42258	2.10092	0.0350451	sema domain, immunoglobulin domain (Ig), transmembrane domain (TM) and short cytoplasmic domain, (semaphorin) 4B
ENSMUSG00000044674	Fzd1	11.8788	9.50151	2.37725	0.0251318	frizzled class receptor 1
ENSMUSG00000041915	Ammecr1l	12.9263	10.4226	2.5037	0.0240457	AMME chromosomal region gene 1-like
ENSMUSG00000036106	Prr5	9.61354	7.01445	2.59909	0.0233815	proline rich 5 (renal)
ENSMUSG00000049580	Tsku	11.027	9.19248	1.83454	0.0498936	tsukushi, small leucine rich proteoglycan
ENSMUSG00000104706	Gm43421	6.92561	3.64073	3.28488	0.0288808	predicted gene 43421
ENSMUSG00000028064	Sema4a	8.43087	6.0598	2.37107	0.0387392	sema domain, immunoglobulin domain (Ig), transmembrane domain (TM) and short cytoplasmic domain, (semaphorin) 4A
ENSMUSG00000005505	Kbtbd4	9.55904	7.40909	2.14995	0.039226	kelch repeat and BTB (POZ) domain containing 4
ENSMUSG00000000743	Chmp1a	10.4767	8.61132	1.86535	0.0495994	charged multivesicular body protein 1A
ENSMUSG00000040140	Tdrd6	6.22736	2.85956	3.3678	0.0393886	tudor domain containing 6
ENSMUSG00000104002	Gm38336	7.39412	4.75888	2.63524	0.0408657	predicted gene, 38336
ENSMUSG00000026858	Miga2	9.14464	6.86755	2.27709	0.0365351	mitoguardin 2
ENSMUSG00000032733	Snx33	9.29572	6.71835	2.57736	0.0254633	sorting nexin 33
ENSMUSG00000074213	Gm10642	7.09305	3.05328	4.03977	0.0165999	predicted gene 10642
ENSMUSG00000030806	Stx1b	14.3006	10.8404	3.46014	0.0125871	syntaxin 1B
ENSMUSG00000000532	Acvr1b	12.2357	9.78858	2.44707	0.0236175	activin A receptor, type 1B
ENSMUSG00000110558	Gm45779	6.89393	4.14469	2.74924	0.0448228	predicted gene 45779
ENSMUSG00000028613	Lrp8	12.2646	9.5724	2.69218	0.0178264	low density lipoprotein receptor-related protein 8, apolipoprotein e receptor
ENSMUSG00000039037	St6galnac5	9.35896	7.32713	2.03182	0.0467146	ST6 (alpha-N-acetyl-neuraminyl-2,3-beta-galactosyl-1,3)-N-acetylgalactosaminide alpha-2,6-sialyltransferase 5
ENSMUSG00000033597	Caskin1	11.1667	9.02351	2.14317	0.0334122	CASK interacting protein 1
ENSMUSG00000034902	Pip5k1c	12.8408	10.6991	2.14169	0.0367729	phosphatidylinositol-4-phosphate 5-kinase, type 1 gamma
ENSMUSG00000114501	AC154176.2	7.17441	4.05701	3.1174	0.0293559	---
ENSMUSG00000032501	Trib1	10.7037	8.80206	1.90169	0.0464974	tribbles pseudokinase 1
ENSMUSG00000039611	Tmem246	10.3761	7.96737	2.40875	0.0257734	transmembrane protein 246
ENSMUSG00000015647	Lama5	8.54744	5.94237	2.60508	0.0294332	laminin, alpha 5
ENSMUSG00000065087	Snord22	10.783	8.1266	2.65639	0.018677	small nucleolar RNA, C/D box 22
ENSMUSG00000033326	Kdm4a	12.6228	10.2104	2.41242	0.0256176	lysine (K)-specific demethylase 4A
ENSMUSG00000101013	A630072M18Rik	8.50613	6.38192	2.12422	0.0498697	RIKEN cDNA A630072M18 gene
ENSMUSG00000045877	4933415A04Rik	8.93495	6.81507	2.11989	0.0456155	RIKEN cDNA 4933415A04 gene
ENSMUSG00000042671	Rgs8	11.6577	9.79368	1.86399	0.0477264	regulator of G-protein signaling 8
