# Supplementary material for: The m6A Readers YTHDF1 and YTHDF2 Synergistically Control Cerebellar Parallel Fiber Growth by Regulating Local Translation of the Key Wnt5a Signaling Components in Axons
Source: Adv Sci (Weinh). 2021 Oct 12;8(22):2101329. doi: 10.1002/advs.202101329 (PMC8596126; doi:10.1002/advs.202101329)
Supplement: Supplementary file 3 — Supporting Information [file ADVS-8-2101329-s008.xlsx]

## Sheet: Y2-RIPseq
Gene_ID	Symbol	Y2-RIP	Input	log2FoldChange (Y2-RIP/input)	Pvalue	Description
ENSMUSG00000044534	Ackr2	6.13006	2.35765	3.77241	0.0306144	atypical chemokine receptor 2
ENSMUSG00000085881	Gm15912	6.80039	3.90941	2.89098	0.0459643	predicted gene 15912
ENSMUSG00000109836	Gm45884	10.6788	8.40633	2.27247	0.0434391	predicted gene 45884
ENSMUSG00000020346	Mgat1	10.0176	7.27112	2.74648	0.0265074	mannoside acetylglucosaminyltransferase 1
ENSMUSG00000107476	Zfp862-ps	10.7742	8.58743	2.18679	0.047959	zinc finger protein 862, pseudogene
ENSMUSG00000097151	Gm26514	7.46301	4.68662	2.77639	0.0416886	predicted gene, 26514
ENSMUSG00000031910	Has3	9.6369	7.41755	2.21935	0.0488113	hyaluronan synthase 3
ENSMUSG00000030350	Prmt8	11.9644	9.29664	2.6678	0.0297206	protein arginine N-methyltransferase 8
ENSMUSG00000102411	Gm36936	9.27968	6.83333	2.44635	0.0397899	predicted gene, 36936
ENSMUSG00000034987	Hrh2	8.76125	5.22122	3.54002	0.0149645	histamine receptor H2
ENSMUSG00000032589	Bsn	14.3118	10.6733	3.63853	0.0185834	bassoon
ENSMUSG00000033987	Dnah17	6.72486	3.33282	3.39204	0.0311542	dynein, axonemal, heavy chain 17
ENSMUSG00000092060	Bend4	11.4326	8.3744	3.05821	0.018861	BEN domain containing 4
ENSMUSG00000009739	Pou6f1	12.7659	10.4119	2.35399	0.0465465	POU domain, class 6, transcription factor 1
ENSMUSG00000037466	4930427A07Rik	10.6032	7.09076	3.51247	0.0118705	RIKEN cDNA 4930427A07 gene
ENSMUSG00000049556	Lingo1	12.7415	10.3576	2.38386	0.0448528	leucine rich repeat and Ig domain containing 1
ENSMUSG00000029095	Ablim2	9.8487	7.24781	2.60088	0.0314136	actin-binding LIM protein 2
ENSMUSG00000041544	Disp3	9.44347	6.7693	2.67417	0.0305262	dispatched RND transporter family member 3
ENSMUSG00000114709	AC157650.3	6.52305	3.20956	3.31349	0.0357596	---
ENSMUSG00000047496	Rnf152	11.0999	8.75934	2.34052	0.040405	ring finger protein 152
ENSMUSG00000093910	Zfp853	6.66838	2.76032	3.90805	0.0218323	zinc finger protein 853
ENSMUSG00000112442	AC160405.3	6.24267	2.35765	3.88502	0.0269424	---
ENSMUSG00000062175	Tgif2	9.07112	6.20175	2.86936	0.0265315	TGFB-induced factor homeobox 2
ENSMUSG00000111497	Raver1	6.1467	2.10443	4.04227	0.0257488	ribonucleoprotein, PTB-binding 1
ENSMUSG00000103065	Gm20236	6.99667	3.90941	3.08726	0.0363571	predicted gene, 20236
ENSMUSG00000006463	Zdhhc24	8.06726	4.59108	3.47618	0.0188063	zinc finger, DHHC domain containing 24
ENSMUSG00000073779	Lrp8os2	5.79228	0.867952	4.92433	0.0237096	low density lipoprotein receptor-related protein 8, apolipoprotein e receptor, opposite strand 2
ENSMUSG00000088185	Scarna2	14.8354	8.79194	6.04343	0.00653156	small Cajal body-specific RNA 2
ENSMUSG00000111515	AC132474.4	5.16692	0.867952	4.29897	0.0439275	---
ENSMUSG00000042087	4933440N22Rik	7.0507	3.44637	3.60433	0.0234119	RIKEN cDNA 4933440N22 gene
ENSMUSG00000047045	Tmem164	10.9367	6.83333	4.10335	0.00692336	transmembrane protein 164
ENSMUSG00000047959	Kcna3	8.15209	5.31391	2.83818	0.0329785	potassium voltage-gated channel, shaker-related subfamily, member 3
ENSMUSG00000079260	Tmppe	9.69461	6.65583	3.03878	0.0203144	transmembrane protein with metallophosphoesterase domain
ENSMUSG00000110243	Gm45631	8.31549	4.43474	3.88074	0.0125348	predicted gene 45631
ENSMUSG00000033214	Slitrk5	12.7481	10.318	2.43007	0.0426429	SLIT and NTRK-like family, member 5
ENSMUSG00000070462	Tlnrd1	10.1431	7.94278	2.20033	0.0479275	talin rod domain containing 1
ENSMUSG00000033257	Ttll4	11.7109	9.29474	2.41614	0.0383651	tubulin tyrosine ligase-like family, member 4
ENSMUSG00000029072	Tas1r3	7.38804	4.73212	2.65593	0.0476541	taste receptor, type 1, member 3
ENSMUSG00000079036	Alkbh1	11.0175	8.49807	2.5194	0.0329642	alkB homolog 1, histone H2A dioxygenase
ENSMUSG00000108365	Gm44951	6.90186	3.82793	3.07393	0.0379582	predicted gene 44951
ENSMUSG00000085946	AA387200	6.87216	3.07478	3.79738	0.0216974	expressed sequence AA387200
ENSMUSG00000051413	Plagl2	10.9958	8.76209	2.23374	0.0455615	pleiomorphic adenoma gene-like 2
ENSMUSG00000108940	Gm45719	6.92133	4.05973	2.8616	0.0453448	predicted gene 45719
ENSMUSG00000057716	Tmem178b	14.2071	11.5532	2.65387	0.0455971	transmembrane protein 178B
ENSMUSG00000051652	Lrrc3	10.2614	7.51838	2.74305	0.0261607	leucine rich repeat containing 3
ENSMUSG00000089774	Slc5a3	11.9333	9.72851	2.2048	0.0498289	solute carrier family 5 (inositol transporters), member 3
ENSMUSG00000079179	Rab10os	10.2576	7.78982	2.46779	0.0352437	RAB10, member RAS oncogene family, opposite strand
ENSMUSG00000015488	Cacfd1	13.8006	9.64177	4.15884	0.0103915	calcium channel flower domain containing 1
ENSMUSG00000064994	Gm22422	6.09621	1.40607	4.69014	0.0197904	predicted gene, 22422
ENSMUSG00000029135	Fosl2	10.4014	7.86833	2.53311	0.0325948	fos-like antigen 2
ENSMUSG00000025162	Csnk1d	13.3258	10.6168	2.70897	0.035097	casein kinase 1, delta
ENSMUSG00000104222	Gm7292	11.4814	8.89804	2.58334	0.0313359	predicted gene 7292
ENSMUSG00000002578	Ikzf4	9.71984	6.67925	3.04059	0.0202122	IKAROS family zinc finger 4
ENSMUSG00000026080	Chst10	10.8326	8.58743	2.24514	0.0448448	carbohydrate sulfotransferase 10
ENSMUSG00000080465	Gm22486	6.22711	3.07478	3.15232	0.0457144	predicted gene, 22486
ENSMUSG00000017692	Rhbdl3	8.76664	6.04833	2.7183	0.0326297	rhomboid, veinlet-like 3 (Drosophila)
ENSMUSG00000097002	Gm2670	6.94054	3.90941	3.03113	0.0388706	predicted gene 2670
ENSMUSG00000042631	Xkr7	13.2257	10.3756	2.8501	0.0296815	X-linked Kx blood group related 7
ENSMUSG00000037857	Nufip2	12.9735	10.6289	2.34458	0.0487013	nuclear fragile X mental retardation protein interacting protein 2
ENSMUSG00000039474	Wfs1	9.85883	6.89464	2.96419	0.0214793	wolframin ER transmembrane glycoprotein
ENSMUSG00000024122	Pdpk1	13.8271	10.8945	2.93253	0.0313198	3-phosphoinositide dependent protein kinase 1
ENSMUSG00000026121	Sema4c	12.429	9.86113	2.56783	0.0349644	sema domain, immunoglobulin domain (Ig), transmembrane domain (TM) and short cytoplasmic domain, (semaphorin) 4C
ENSMUSG00000049414	Gm5417	6.25806	3.20956	3.0485	0.0489854	predicted gene 5417
ENSMUSG00000043099	Hic1	7.6728	4.59108	3.08172	0.0297156	hypermethylated in cancer 1
ENSMUSG00000102440	Pcdhga9	12.6906	7.90355	4.78705	0.00492892	protocadherin gamma subfamily A, 9
ENSMUSG00000045005	Fzd5	8.99508	5.61041	3.38467	0.0163909	frizzled class receptor 5
ENSMUSG00000098950	Gm28036	7.87101	2.10443	5.76658	0.00567485	predicted gene, 28036
ENSMUSG00000067825	Pex26	8.2554	5.81454	2.44086	0.0478911	peroxisomal biogenesis factor 26
ENSMUSG00000000686	Abhd15	6.1467	2.57299	3.57371	0.0346941	abhydrolase domain containing 15
ENSMUSG00000037995	Igsf9	10.2614	6.64398	3.61746	0.0109527	immunoglobulin superfamily, member 9
ENSMUSG00000106254	Gm42907	5.74936	1.7971	3.95226	0.0338697	predicted gene 42907
ENSMUSG00000104494	Gm37111	6.78984	2.57299	4.21685	0.0170067	predicted gene, 37111
ENSMUSG00000073600	Prob1	7.06827	3.55163	3.51664	0.0249071	proline rich basic protein 1
ENSMUSG00000049562	Ap5b1	7.57786	4.48876	3.0891	0.0303282	adaptor-related protein complex 5, beta 1 subunit
ENSMUSG00000043683	Fem1a	12.9995	10.3171	2.68234	0.0338381	feminization 1 homolog a (C. elegans)
ENSMUSG00000034853	Acot11	9.27968	5.95548	3.3242	0.0164327	acyl-CoA thioesterase 11
ENSMUSG00000034832	Tet3	13.9456	11.0547	2.89083	0.0336296	tet methylcytosine dioxygenase 3
ENSMUSG00000038437	Mllt6	13.2402	10.4413	2.7989	0.031391	myeloid/lymphoid or mixed-lineage leukemia; translocated to, 6
ENSMUSG00000045912	C2cd4c	9.4882	6.28043	3.20778	0.0177279	C2 calcium-dependent domain containing 4C
ENSMUSG00000039741	Bahcc1	13.545	10.4909	3.0541	0.0259311	BAH domain and coiled-coil containing 1
ENSMUSG00000104657	AL928567.1	6.84184	3.98653	2.85532	0.0467833	---
ENSMUSG00000020701	Tmem132e	8.79065	6.46691	2.32374	0.049018	transmembrane protein 132E
ENSMUSG00000103039	Gm37123	8.41153	5.22122	3.19031	0.0222601	predicted gene, 37123
ENSMUSG00000074825	Itpripl1	9.89988	7.41057	2.48931	0.0352686	inositol 1,4,5-triphosphate receptor interacting protein-like 1
ENSMUSG00000006435	Neurl1a	8.8629	6.43974	2.42315	0.0435365	neuralized E3 ubiquitin protein ligase 1A
ENSMUSG00000111934	AC115891.2	6.00792	2.76032	3.2476	0.0467824	---
ENSMUSG00000103720	Gm37094	6.99667	3.90941	3.08726	0.0363571	predicted gene, 37094
ENSMUSG00000034460	Six4	8.33376	5.56083	2.77293	0.0337305	sine oculis-related homeobox 4
ENSMUSG00000035735	Dagla	9.71706	7.40356	2.3135	0.0435632	diacylglycerol lipase, alpha
ENSMUSG00000051339	2900026A02Rik	11.5376	8.82118	2.71647	0.0272044	RIKEN cDNA 2900026A02 gene
ENSMUSG00000088990	Gm22767	8.45892	5.87664	2.58228	0.0397633	predicted gene, 22767
ENSMUSG00000020135	Apc2	14.109	11.5142	2.59476	0.0473022	adenomatosis polyposis coli 2
ENSMUSG00000048865	Arhgap30	6.71374	2.92611	3.78763	0.0232801	Rho GTPase activating protein 30
ENSMUSG00000045246	Kcng4	6.96888	3.90941	3.05947	0.0375796	potassium voltage-gated channel, subfamily G, member 4
ENSMUSG00000056316	Gm9996	9.12037	6.64398	2.4764	0.03947	predicted gene 9996
ENSMUSG00000023827	Agpat4	12.3978	10.1491	2.24874	0.0498059	1-acylglycerol-3-phosphate O-acyltransferase 4 (lysophosphatidic acid acyltransferase, delta)
ENSMUSG00000052949	Rnf157	12.9087	10.0243	2.88433	0.026926	ring finger protein 157
ENSMUSG00000021448	Shc3	11.5502	8.82381	2.72639	0.0269376	src homology 2 domain-containing transforming protein C3
ENSMUSG00000039879	Heca	11.6844	9.04048	2.64395	0.029746	hdc homolog, cell cycle regulator
ENSMUSG00000030930	Chst15	13.6788	10.3863	3.2925	0.0212774	carbohydrate (N-acetylgalactosamine 4-sulfate 6-O) sulfotransferase 15
ENSMUSG00000049295	Zfp219	10.8021	8.59052	2.21153	0.046601	zinc finger protein 219
ENSMUSG00000022305	Lrp12	12.5851	9.83921	2.74589	0.0295021	low density lipoprotein-related protein 12
ENSMUSG00000021143	Pacs2	14.0325	10.9836	3.04891	0.0294451	phosphofurin acidic cluster sorting protein 2
ENSMUSG00000026321	Tnfrsf11a	9.30953	6.13557	3.17396	0.018868	tumor necrosis factor receptor superfamily, member 11a, NFKB activator
ENSMUSG00000061410	Zcchc14	13.9193	10.9156	3.00363	0.0298856	zinc finger, CCHC domain containing 14
ENSMUSG00000054874	Pcnx3	11.2841	8.78925	2.49481	0.0341899	pecanex homolog 3
ENSMUSG00000093445	Lrch4	7.88098	4.90098	2.98	0.0308293	leucine-rich repeats and calponin homology (CH) domain containing 4
ENSMUSG00000090083	Rnf8	9.21016	6.93411	2.27605	0.0483655	ring finger protein 8
ENSMUSG00000048371	Pdp2	12.3133	9.70873	2.60458	0.0330979	pyruvate dehyrogenase phosphatase catalytic subunit 2
ENSMUSG00000042873	Lhfpl4	15.1367	11.2507	3.88605	0.0198045	lipoma HMGIC fusion partner-like protein 4
ENSMUSG00000028439	Fam219a	12.2243	8.90551	3.31877	0.0156323	family with sequence similarity 219, member A
ENSMUSG00000087370	Tmem170b	13.0429	10.6914	2.35146	0.0489252	transmembrane protein 170B
ENSMUSG00000083811	Gm13071	7.4226	4.59108	2.83153	0.0400586	predicted gene 13071
ENSMUSG00000082429	Gm13171	5.40677	0.867952	4.53881	0.0343551	predicted gene 13171
ENSMUSG00000020101	Vsir	9.418	7.15063	2.26737	0.0474564	V-set immunoregulatory receptor
ENSMUSG00000034685	Fam171a2	11.3362	8.70903	2.62717	0.0296233	family with sequence similarity 171, member A2
ENSMUSG00000092696	Mir5133	6.94054	0.867952	6.07259	0.010549	microRNA 5133
ENSMUSG00000101144	Gm29054	5.51322	1.7971	3.71612	0.044409	predicted gene 29054
ENSMUSG00000020422	Tns3	13.0106	10.6653	2.34531	0.04898	tensin 3
ENSMUSG00000049807	Arhgap23	10.8687	8.26644	2.6023	0.0300258	Rho GTPase activating protein 23
ENSMUSG00000037259	Dzank1	10.8066	7.70679	3.09985	0.0177615	double zinc ribbon and ankyrin repeat domains 1
ENSMUSG00000070808	Bicra	11.8056	9.02228	2.7833	0.025857	BRD4 interacting chromatin remodeling complex associated protein
ENSMUSG00000035671	Zswim4	11.3839	9.14089	2.24301	0.0457606	zinc finger SWIM-type containing 4
ENSMUSG00000035673	Sbno2	9.73642	7.50534	2.23108	0.0476891	strawberry notch homolog 2 (Drosophila)
ENSMUSG00000104639	Gm42939	5.65949	1.40607	4.25342	0.0310548	predicted gene 42939
ENSMUSG00000028901	Gmeb1	12.2627	9.90276	2.35994	0.0431721	glucocorticoid modulatory element binding protein 1
ENSMUSG00000002897	Il17ra	10.7533	7.20004	3.55329	0.0113787	interleukin 17 receptor A
ENSMUSG00000040125	Gpr26	11.1844	8.71187	2.47249	0.0349078	G protein-coupled receptor 26
ENSMUSG00000066640	Fbxl18	12.8747	10.3657	2.509	0.0399092	F-box and leucine-rich repeat protein 18
ENSMUSG00000031833	Mast3	11.9204	9.15974	2.76063	0.0267765	microtubule associated serine/threonine kinase 3
ENSMUSG00000026875	Traf1	5.13393	0.867952	4.26597	0.0454657	TNF receptor-associated factor 1
ENSMUSG00000103983	Gm20045	8.98123	6.5832	2.39803	0.0438557	predicted gene, 20045
ENSMUSG00000026409	Pfkfb2	11.5033	8.97102	2.53232	0.0331898	6-phosphofructo-2-kinase/fructose-2,6-biphosphatase 2
ENSMUSG00000031381	Piga	9.40768	6.83333	2.57436	0.0340724	phosphatidylinositol glycan anchor biosynthesis, class A
ENSMUSG00000097675	1700101I11Rik	7.02394	3.98653	3.03741	0.0376151	RIKEN cDNA 1700101I11 gene
ENSMUSG00000112592	AC153517.1	7.20955	4.43474	2.77481	0.0448745	---
ENSMUSG00000113052	AC159649.1	6.09621	2.35765	3.73856	0.0318317	---
ENSMUSG00000026932	Nacc2	12.1757	8.32329	3.85243	0.00941561	nucleus accumbens associated 2, BEN and BTB (POZ) domain containing
ENSMUSG00000037129	Tmprss13	7.80443	4.32024	3.48419	0.0201283	transmembrane protease, serine 13
ENSMUSG00000106904	Gm43029	8.3118	5.85623	2.45557	0.0466284	predicted gene 43029
ENSMUSG00000029028	Lrrc47	13.4158	9.90152	3.51429	0.0161979	leucine rich repeat containing 47
ENSMUSG00000032816	Igdcc4	12.0826	9.50757	2.57504	0.0332837	immunoglobulin superfamily, DCC subclass, member 4
ENSMUSG00000027329	Spef1	9.67324	6.90461	2.76863	0.0268273	sperm flagellar 1
ENSMUSG00000040820	Hlcs	9.95759	7.72378	2.2338	0.0466653	holocarboxylase synthetase (biotin-
ENSMUSG00000104195	B230377A18Rik	5.91388	2.10443	3.80945	0.033479	RIKEN cDNA B230377A18 gene
ENSMUSG00000028980	H6pd	10.3539	7.38231	2.97156	0.0205037	hexose-6-phosphate dehydrogenase (glucose 1-dehydrogenase)
ENSMUSG00000050592	Fam78a	6.70253	3.07478	3.62774	0.0262508	family with sequence similarity 78, member A
ENSMUSG00000022526	Zfp251	12.3066	9.85214	2.45447	0.0390237	zinc finger protein 251
ENSMUSG00000108601	Gm44645	9.85124	7.19192	2.65931	0.0295082	predicted gene 44645
ENSMUSG00000049511	Htr1b	10.0599	7.69535	2.36458	0.0399864	5-hydroxytryptamine (serotonin) receptor 1B
ENSMUSG00000048351	Coa7	9.39381	5.89676	3.49706	0.0137073	cytochrome c oxidase assembly factor 7
ENSMUSG00000040797	Iqsec3	10.5627	7.77902	2.78372	0.0247554	IQ motif and Sec7 domain 3
ENSMUSG00000025764	Jade1	10.206	7.94761	2.25835	0.044709	jade family PHD finger 1
ENSMUSG00000090291	Lrrc10b	6.48431	2.92611	3.55821	0.0301762	leucine rich repeat containing 10B
ENSMUSG00000053411	Cbx7	7.45636	4.05973	3.39663	0.0241058	chromobox 7
ENSMUSG00000097983	Gm26971	6.06154	1.7971	4.26444	0.0240014	predicted gene, 26971
ENSMUSG00000085704	4921531C22Rik	6.1794	0.867952	5.31145	0.0170414	RIKEN cDNA 4921531C22 gene
ENSMUSG00000087434	Rab11fip4os1	6.53574	2.92611	3.60963	0.0284498	RAB11 family interacting protein 4 (class II), opposite strand 1
ENSMUSG00000039158	Akna	9.84488	7.49877	2.34611	0.0415042	AT-hook transcription factor
ENSMUSG00000112941	AC164441.1	8.05409	4.97854	3.07555	0.026998	---
ENSMUSG00000049097	Ankrd34a	7.4362	4.63964	2.79656	0.0412196	ankyrin repeat domain 34A
ENSMUSG00000046204	Pnma2	9.41457	6.67925	2.73532	0.0287688	paraneoplastic antigen MA2
ENSMUSG00000026315	Serpinb8	8.571	6.16904	2.40196	0.0468865	serine (or cysteine) peptidase inhibitor, clade B, member 8
ENSMUSG00000001482	Def8	11.7376	8.90054	2.83702	0.0242786	differentially expressed in FDCP 8
ENSMUSG00000072825	Cep170b	12.728	9.71299	3.01505	0.0228062	centrosomal protein 170B
ENSMUSG00000053141	Ptprt	11.7865	9.40595	2.38052	0.0401921	protein tyrosine phosphatase, receptor type, T
ENSMUSG00000071661	Zbtb3	7.92986	5.05214	2.87771	0.0335118	zinc finger and BTB domain containing 3
ENSMUSG00000098743	Gm27927	6.64515	0.867952	5.7772	0.0123474	predicted gene, 27927
ENSMUSG00000047731	Wbp1l	13.5462	10.2822	3.26405	0.0211485	WW domain binding protein 1 like
ENSMUSG00000023411	Nfatc4	9.91331	6.23374	3.67957	0.0107083	nuclear factor of activated T cells, cytoplasmic, calcineurin dependent 4
ENSMUSG00000025815	Dhtkd1	8.80905	5.89676	2.9123	0.0266776	dehydrogenase E1 and transketolase domain containing 1
ENSMUSG00000035561	Aldh1b1	11.1216	7.10812	4.01346	0.00749793	aldehyde dehydrogenase 1 family, member B1
ENSMUSG00000030525	Chrna7	9.923	6.28043	3.64257	0.0110629	cholinergic receptor, nicotinic, alpha polypeptide 7
ENSMUSG00000070709	Zfp974	9.81527	7.57566	2.23961	0.0468904	zinc finger protein 974
ENSMUSG00000075419	Dolk	9.3442	6.79096	2.55324	0.0351656	dolichol kinase
ENSMUSG00000033272	Slc35a4	9.9994	7.27112	2.72828	0.0270622	solute carrier family 35, member A4
ENSMUSG00000102737	1700016A09Rik	6.74684	1.7971	4.94974	0.0122789	RIKEN cDNA 1700016A09 gene
ENSMUSG00000044465	Fam160a2	10.9924	7.53773	3.45465	0.0125023	family with sequence similarity 160, member A2
ENSMUSG00000044461	Shisa2	10.197	7.13378	3.06323	0.018851	shisa family member 2
ENSMUSG00000040612	Ildr2	9.33878	5.9166	3.42218	0.0148349	immunoglobulin-like domain containing receptor 2
ENSMUSG00000107719	Gm43937	5.77098	2.10443	3.66655	0.0395244	predicted gene, 43937
ENSMUSG00000093413	Snora15	7.73462	3.90941	3.82521	0.0155875	small nucleolar RNA, H/ACA box 15
ENSMUSG00000103593	Gm37352	7.27154	4.37863	2.89291	0.0395745	predicted gene, 37352
ENSMUSG00000020870	Cdc34b	6.00792	1.7971	4.21082	0.0254323	cell division cycle 34B
ENSMUSG00000031802	Phxr4	7.16125	4.37863	2.78262	0.0451984	per-hexamer repeat gene 4
ENSMUSG00000087381	Gm16008	7.8304	4.77622	3.05418	0.0291782	predicted gene 16008
ENSMUSG00000074221	Zfp568	10.61	7.76267	2.84732	0.0231218	zinc finger protein 568
ENSMUSG00000081974	Gm11960	7.6082	1.7971	5.81111	0.00650158	predicted gene 11960
ENSMUSG00000027490	E2f1	14.0456	10.7437	3.30191	0.0232441	E2F transcription factor 1
ENSMUSG00000051675	Trim32	10.0434	6.66759	3.37578	0.0140272	tripartite motif-containing 32
ENSMUSG00000089715	Cbx6	11.1969	8.97339	2.22351	0.0463835	chromobox 6
ENSMUSG00000107109	Gm42571	6.1794	2.76032	3.41908	0.0381357	predicted gene 42571
ENSMUSG00000032968	Inha	9.43503	5.18895	4.24607	0.00717081	inhibin alpha
ENSMUSG00000060950	Trmt61a	9.51888	5.93617	3.58271	0.0123998	tRNA methyltransferase 61A
ENSMUSG00000107802	1700126G02Rik	5.40677	1.40607	4.0007	0.0409962	RIKEN cDNA 1700126G02 gene
ENSMUSG00000106959	Gm42548	6.54831	3.44637	3.10195	0.0419613	predicted gene 42548
ENSMUSG00000074282	Zfp94	9.14127	6.60782	2.53345	0.0370328	zinc finger protein 94
ENSMUSG00000048696	Mex3d	12.0448	9.65659	2.38825	0.0408216	mex3 RNA binding family member D
ENSMUSG00000087064	Sap30bpos	6.88213	3.33282	3.54932	0.0259906	SAP30 binding protein, opposite strand
ENSMUSG00000036327	Qsox2	11.8102	9.44576	2.3644	0.0410176	quiescin Q6 sulfhydryl oxidase 2
ENSMUSG00000035164	Zc3h12c	11.8033	8.73441	3.06888	0.0191799	zinc finger CCCH type containing 12C
ENSMUSG00000044709	Gemin7	9.57833	6.90461	2.67373	0.0299792	gem nuclear organelle associated protein 7
ENSMUSG00000044707	Ccnjl	11.6636	9.00153	2.6621	0.029117	cyclin J-like
ENSMUSG00000044700	Tmem201	12.2922	9.39892	2.89328	0.0242649	transmembrane protein 201
ENSMUSG00000001227	Sema6b	10.3422	7.4722	2.86998	0.0227928	sema domain, transmembrane domain (TM), and cytoplasmic domain, (semaphorin) 6B
ENSMUSG00000054499	Dedd2	10.1212	7.00995	3.11123	0.0180644	death effector domain-containing DNA binding protein 2
ENSMUSG00000097094	Gm26548	6.54831	1.7971	4.75121	0.0146861	predicted gene, 26548
ENSMUSG00000112254	AC124414.1	8.58633	6.04833	2.53799	0.0405856	---
ENSMUSG00000037991	Rmi2	8.98817	6.13557	2.8526	0.0273788	RecQ mediated genome instability 2
ENSMUSG00000004113	Cacna1b	12.8457	10.1491	2.69666	0.0324191	calcium channel, voltage-dependent, N type, alpha 1B subunit
ENSMUSG00000048310	Pskh1	9.74053	7.37516	2.36537	0.0410255	protein serine kinase H1
ENSMUSG00000029575	Mmab	11.0471	8.4614	2.58572	0.0306662	methylmalonic aciduria (cobalamin deficiency) cblB type homolog (human)
ENSMUSG00000033819	Ppp1r16a	8.77469	6.04833	2.72635	0.0323164	protein phosphatase 1, regulatory (inhibitor) subunit 16A
ENSMUSG00000087564	Gm11817	6.43099	3.07478	3.3562	0.0358839	predicted gene 11817
ENSMUSG00000073594	Gm10545	6.89203	3.44637	3.44567	0.0280752	predicted gene 10545
ENSMUSG00000097601	Gm26660	7.66127	5.01581	2.64545	0.0447797	predicted gene, 26660
ENSMUSG00000113003	AC125409.1	6.48431	3.55163	2.93269	0.0494392	---
ENSMUSG00000097167	Gm16740	6.77921	3.82793	2.95128	0.0439318	predicted gene, 16740
ENSMUSG00000104868	Gm9954	6.37562	3.20956	3.16605	0.0425539	predicted gene 9954
ENSMUSG00000102424	Paupar	8.98355	6.01191	2.97164	0.0243504	Pax6 upstream antisense RNA
ENSMUSG00000042035	Igsf3	13.9359	11.4083	2.52758	0.0486897	immunoglobulin superfamily, member 3
ENSMUSG00000043857	Mgat5b	12.4586	10.1205	2.33812	0.0453337	mannoside acetylglucosaminyltransferase 5, isoenzyme B
ENSMUSG00000026556	Vangl2	12.8904	9.7768	3.1136	0.0212511	vang-like 2 (van gogh, Drosophila)
ENSMUSG00000051396	Gm45902	10.1421	7.91346	2.22861	0.0463949	predicted gene 45902
ENSMUSG00000042203	Tbc1d22b	12.477	9.45257	3.02445	0.0217217	TBC1 domain family, member 22B
ENSMUSG00000108143	Gm44414	6.62154	3.55163	3.06991	0.0419638	predicted gene, 44414
ENSMUSG00000052928	Ctif	13.7628	10.3476	3.41526	0.0193906	CBP80/20-dependent translation initiation factor
ENSMUSG00000032840	2410131K14Rik	12.5041	9.90027	2.60383	0.0339617	RIKEN cDNA 2410131K14 gene
ENSMUSG00000020099	Unc5b	12.6237	9.44405	3.17962	0.0189921	unc-5 netrin receptor B
ENSMUSG00000043557	Mdga1	14.9202	11.6441	3.2761	0.0305943	MAM domain containing glycosylphosphatidylinositol anchor 1
ENSMUSG00000030602	Pak4	12.8534	9.95526	2.89809	0.0262814	p21 protein (Cdc42/Rac)-activated kinase 4
ENSMUSG00000031557	Plekha2	8.91965	6.20175	2.7179	0.0317434	pleckstrin homology domain-containing, family A (phosphoinositide binding specific) member 2
ENSMUSG00000025969	Nrp2	10.3858	8.21529	2.17046	0.0491179	neuropilin 2
ENSMUSG00000086291	Gm15513	6.88213	3.44637	3.43577	0.0283982	predicted gene 15513
ENSMUSG00000086181	C230034O21Rik	6.74684	2.76032	3.98652	0.0200459	RIKEN cDNA C230034O21 gene
ENSMUSG00000003166	Dgcr2	12.5293	10.0649	2.4644	0.0397248	DiGeorge syndrome critical region gene 2
ENSMUSG00000035285	Nat14	7.30897	3.07478	4.23418	0.0135359	N-acetyltransferase 14
ENSMUSG00000056692	D17Wsu92e	13.6544	11.0452	2.60922	0.0418819	DNA segment, Chr 17, Wayne State University 92, expressed
ENSMUSG00000112734	AC153524.4	5.63612	1.40607	4.23005	0.0318355	---
ENSMUSG00000108064	Gm44423	7.49584	3.90941	3.58644	0.020358	predicted gene, 44423
ENSMUSG00000110928	AC132474.1	7.15304	4.25939	2.89365	0.0409912	---
ENSMUSG00000022791	Tnk2	10.7335	8.45802	2.27549	0.0432827	tyrosine kinase, non-receptor, 2
ENSMUSG00000097358	Gm26773	7.07697	3.90941	3.16757	0.0330706	predicted gene, 26773
ENSMUSG00000036862	Dchs1	13.9376	11.2235	2.71407	0.0401337	dachsous 1 (Drosophila)
ENSMUSG00000030600	Lrfn1	12.4824	9.41819	3.06417	0.0208763	leucine rich repeat and fibronectin type III domain containing 1
ENSMUSG00000036197	Gxylt1	12.8744	10.4793	2.3951	0.0452625	glucoside xylosyltransferase 1
ENSMUSG00000050761	Gp1bb	5.93318	2.57299	3.36019	0.0446489	glycoprotein Ib, beta polypeptide
ENSMUSG00000040390	Map3k10	11.2637	8.81061	2.4531	0.0357906	mitogen-activated protein kinase kinase kinase 10
ENSMUSG00000097994	Gm26982	8.13552	5.18895	2.94656	0.0298493	predicted gene, 26982
ENSMUSG00000068566	Myadm	11.1778	8.53063	2.64717	0.0287869	myeloid-associated differentiation marker
ENSMUSG00000091994	E130317F20Rik	9.6718	6.84373	2.82807	0.0252317	RIKEN cDNA E130317F20 gene
ENSMUSG00000071064	Zfp827	12.7876	10.2197	2.56794	0.0368766	zinc finger protein 827
ENSMUSG00000073514	Dok6	9.67467	7.31663	2.35804	0.0416417	docking protein 6
ENSMUSG00000029778	Adcyap1r1	14.9942	11.5393	3.4549	0.0267896	adenylate cyclase activating polypeptide 1 receptor 1
ENSMUSG00000058793	Cds2	13.2218	10.4101	2.81165	0.0308606	CDP-diacylglycerol synthase (phosphatidate cytidylyltransferase) 2
ENSMUSG00000026349	Ccnt2	12.9193	10.4901	2.42916	0.043915	cyclin T2
ENSMUSG00000026344	Lypd1	7.59614	4.1294	3.46675	0.0217557	Ly6/Plaur domain containing 1
ENSMUSG00000097518	Gm26694	6.59754	3.44637	3.15118	0.0395827	predicted gene, 26694
ENSMUSG00000093465	Gm20682	6.63339	2.76032	3.87307	0.0226891	predicted gene 20682
ENSMUSG00000022120	Rnf219	11.5719	9.30607	2.26585	0.0450841	ring finger protein 219
ENSMUSG00000073700	Klhl21	10.5926	6.21784	4.37481	0.00558591	kelch-like 21
ENSMUSG00000042650	Alkbh5	13.7516	10.6993	3.05227	0.0273142	alkB homolog 5, RNA demethylase
ENSMUSG00000005958	Ephb3	9.69461	7.03739	2.65721	0.0300733	Eph receptor B3
ENSMUSG00000070056	Mfhas1	12.7649	10.0481	2.71674	0.0313083	malignant fibrous histiocytoma amplified sequence 1
ENSMUSG00000049764	Zfp280b	11.0282	7.58189	3.44628	0.0126105	zinc finger protein 280B
ENSMUSG00000036002	Fam214b	11.5853	7.91346	3.67187	0.0104412	family with sequence similarity 214, member B
ENSMUSG00000037750	Fam222b	10.3866	8.17879	2.20784	0.0470286	family with sequence similarity 222, member B
ENSMUSG00000038342	Mlxip	13.1612	10.6689	2.49226	0.0428202	MLX interacting protein
ENSMUSG00000028654	Mycl	12.3098	8.84984	3.46001	0.0137875	v-myc avian myelocytomatosis viral oncogene lung carcinoma derived
ENSMUSG00000109584	Gm7997	7.4828	4.90098	2.58182	0.0498644	predicted gene 7997
ENSMUSG00000020387	Jade2	7.54058	4.86058	2.68	0.0447061	jade family PHD finger 2
ENSMUSG00000109270	Gm10584	7.29411	3.64973	3.64438	0.0208092	predicted gene 10584
ENSMUSG00000039678	Tbc1d13	11.6333	9.11321	2.52012	0.0339459	TBC1 domain family, member 13
ENSMUSG00000075478	Slitrk1	11.2309	8.97575	2.25518	0.0447867	SLIT and NTRK-like family, member 1
ENSMUSG00000041954	Tnfrsf18	7.92986	5.28367	2.64619	0.0418739	tumor necrosis factor receptor superfamily, member 18
ENSMUSG00000111854	CT009696.4	7.25629	3.90941	3.34688	0.0268026	---
ENSMUSG00000091515	Zfp422-ps	6.89203	4.05973	2.8323	0.0469775	zinc finger protein 422, pseudogene
ENSMUSG00000019734	Tmc4	6.04389	2.76032	3.28356	0.0448111	transmembrane channel-like gene family 4
ENSMUSG00000022507	1810013L24Rik	12.4204	9.96244	2.45799	0.0394265	RIKEN cDNA 1810013L24 gene
ENSMUSG00000035653	Lrfn5	10.7668	7.80054	2.96631	0.0203764	leucine rich repeat and fibronectin type III domain containing 5
ENSMUSG00000048920	Fkrp	10.1524	7.83743	2.31497	0.0420415	fukutin related protein
ENSMUSG00000040848	Sft2d2	8.98355	6.67925	2.3043	0.0485135	SFT2 domain containing 2
ENSMUSG00000094002	Gm9866	8.08894	5.63457	2.45437	0.0489094	predicted gene 9866
ENSMUSG00000046731	Kctd11	8.33012	5.31391	3.01621	0.0266995	potassium channel tetramerisation domain containing 11
ENSMUSG00000114110	AC153152.5	5.83397	0.867952	4.96601	0.022828	---
ENSMUSG00000030103	Bhlhe40	9.63396	7.40356	2.2304	0.0482204	basic helix-loop-helix family, member e40
ENSMUSG00000027852	Nras	12.7791	8.56874	4.21037	0.00766882	neuroblastoma ras oncogene
ENSMUSG00000073787	Gm10575	5.9896	2.57299	3.41661	0.0417487	predicted gene 10575
ENSMUSG00000089824	Rbm12	10.5674	8.35635	2.21103	0.0466667	RNA binding motif protein 12
ENSMUSG00000048483	Zdhhc22	10.4127	8.24698	2.16567	0.0493553	zinc finger, DHHC-type containing 22
ENSMUSG00000087535	Zmiz1os1	7.55312	3.90941	3.64371	0.0190813	Zmiz1 opposite strand 1
ENSMUSG00000053950	Adnp2	11.3782	8.69474	2.68345	0.0279238	ADNP homeobox 2
ENSMUSG00000108255	Gm16499	9.10981	5.37255	3.73726	0.0116737	predicted gene 16499
ENSMUSG00000038677	Scube3	7.64379	4.97854	2.66525	0.0441313	signal peptide, CUB domain, EGF-like 3
ENSMUSG00000050240	Hic2	11.7437	8.50464	3.23907	0.0160619	hypermethylated in cancer 2
ENSMUSG00000047085	Lrrc4b	13.1368	10.1647	2.97208	0.0257223	leucine rich repeat containing 4B
ENSMUSG00000100629	Gm28192	6.00792	2.35765	3.65027	0.0352526	predicted gene 28192
ENSMUSG00000029009	Mthfr	11.6181	8.66279	2.95534	0.0212389	5,10-methylenetetrahydrofolate reductase
ENSMUSG00000049036	Tmem121	9.21805	5.31391	3.90414	0.00989625	transmembrane protein 121
ENSMUSG00000032878	Ccdc85a	9.73367	6.85405	2.87961	0.0237504	coiled-coil domain containing 85A
ENSMUSG00000077394	Gm24339	13.6402	9.67564	3.96453	0.0115889	predicted gene, 24339
ENSMUSG00000084865	Gm15723	7.04183	2.57299	4.46884	0.0131423	predicted gene 15723
ENSMUSG00000078349	AW011738	8.22047	5.63457	2.5859	0.0416192	expressed sequence AW011738
ENSMUSG00000025931	Paqr8	13.0402	10.3747	2.6655	0.0347145	progestin and adipoQ receptor family member VIII
ENSMUSG00000025938	Slco5a1	12.9483	9.9755	2.97283	0.0247671	solute carrier organic anion transporter family, member 5A1
ENSMUSG00000029636	Wasf3	14.5013	10.9291	3.57222	0.0208366	WAS protein family, member 3
ENSMUSG00000022623	Shank3	11.0443	8.62409	2.42025	0.0368528	SH3/ankyrin domain gene 3
ENSMUSG00000040964	Arhgef10l	11.1268	8.89555	2.23129	0.0458629	Rho guanine nucleotide exchange factor (GEF) 10-like
ENSMUSG00000003282	Plag1	8.16439	4.86058	3.30381	0.0213266	pleiomorphic adenoma gene 1
ENSMUSG00000039633	Lonrf1	11.9845	8.54981	3.43472	0.01357	LON peptidase N-terminal domain and ring finger 1
ENSMUSG00000046561	Arsj	9.23176	6.86431	2.36745	0.0436195	arylsulfatase J
ENSMUSG00000112309	AC166359.1	6.62154	2.76032	3.86122	0.0229877	---
ENSMUSG00000031959	Wdr59	11.3922	9.00848	2.38373	0.0389533	WD repeat domain 59
ENSMUSG00000038390	Gpr162	11.2034	8.52417	2.6792	0.0278289	G protein-coupled receptor 162
ENSMUSG00000074178	Gm10638	5.81328	1.7971	4.01618	0.031525	predicted gene 10638
ENSMUSG00000024901	Peli3	8.84007	5.65833	3.18174	0.0204417	pellino 3
ENSMUSG00000026502	Desi2	12.1981	9.53671	2.66138	0.0306971	desumoylating isopeptidase 2
ENSMUSG00000047003	Zfp41	12.3658	9.61165	2.7541	0.0283682	zinc finger protein 41
ENSMUSG00000080078	Gm15583	10.9283	8.64506	2.28322	0.0429703	predicted gene 15583
ENSMUSG00000055652	Klhl25	9.73504	7.45195	2.28309	0.044975	kelch-like 25
ENSMUSG00000109555	Gm44891	6.99667	3.74158	3.25509	0.0315697	predicted gene 44891
ENSMUSG00000021994	Wnt5a	11.0158	8.47484	2.54093	0.032194	wingless-type MMTV integration site family, member 5A
ENSMUSG00000021990	Spata13	14.011	11.4688	2.54221	0.048803	spermatogenesis associated 13
ENSMUSG00000038020	Rapgefl1	10.8339	7.49877	3.33509	0.0140366	Rap guanine nucleotide exchange factor (GEF)-like 1
ENSMUSG00000085028	Slc2a4rg-ps	7.26393	3.20956	4.05437	0.0155401	Slc2a4 regulator, pseudogene
ENSMUSG00000061393	Acvr2b	9.4025	7.16729	2.23521	0.0492897	activin receptor IIB
ENSMUSG00000025318	Jph3	10.6506	8.03189	2.61876	0.0295071	junctophilin 3
ENSMUSG00000068742	Cry2	12.7225	9.9755	2.747	0.0301072	cryptochrome 2 (photolyase-like)
ENSMUSG00000014245	Pigl	9.65591	6.83333	2.82258	0.0254254	phosphatidylinositol glycan anchor biosynthesis, class L
ENSMUSG00000037541	Shank2	11.8341	9.62829	2.20581	0.0493262	SH3/ankyrin domain gene 2
ENSMUSG00000105071	Gm43336	8.84772	5.45627	3.39145	0.0167901	predicted gene 43336
ENSMUSG00000105076	A930003O13Rik	6.71374	2.57299	4.14074	0.0184264	RIKEN cDNA A930003O13 gene
ENSMUSG00000081404	Gm15694	5.19917	0.867952	4.33122	0.0424795	predicted gene 15694
ENSMUSG00000035085	1700020L24Rik	6.69123	2.35765	4.33358	0.0166243	RIKEN cDNA 1700020L24 gene
ENSMUSG00000020961	Ston2	9.37453	6.8123	2.56223	0.0346786	stonin 2
ENSMUSG00000047992	Fam69c	8.31549	3.98653	4.32896	0.0089388	family with sequence similarity 69, member C
ENSMUSG00000038068	Rnf144b	8.71738	6.23374	2.48364	0.0419121	ring finger protein 144B
ENSMUSG00000041037	Irgq	12.5079	10.0848	2.42317	0.0414692	immunity-related GTPase family, Q
ENSMUSG00000044641	Pard6b	9.46186	6.32565	3.13621	0.0190859	par-6 family cell polarity regulator beta
ENSMUSG00000057963	Itpk1	11.1828	8.40281	2.78004	0.0249481	inositol 1,3,4-triphosphate 5/6 kinase
ENSMUSG00000052609	Plekhg3	9.89497	7.23206	2.6629	0.029273	pleckstrin homology domain containing, family G (with RhoGef domain) member 3
ENSMUSG00000063317	Usp31	13.5704	10.6645	2.90588	0.0302521	ubiquitin specific peptidase 31
ENSMUSG00000070814	6330408A02Rik	9.74464	7.54412	2.20052	0.0493369	RIKEN cDNA 6330408A02 gene
ENSMUSG00000029708	Gcc1	11.5238	9.1804	2.34338	0.0411082	golgi coiled coil 1
ENSMUSG00000106247	Gm43720	5.16692	0.867952	4.29897	0.0439275	predicted gene 43720
ENSMUSG00000034275	Igsf9b	13.1461	10.4031	2.743	0.0326421	immunoglobulin superfamily, member 9B
ENSMUSG00000097541	Gm26752	6.41734	3.07478	3.34256	0.0364636	predicted gene, 26752
ENSMUSG00000097842	9330104G04Rik	8.44554	4.43474	4.01079	0.0109089	RIKEN cDNA 9330104G04 gene
ENSMUSG00000037892	Pcdh18	10.6025	8.00434	2.59813	0.0301999	protocadherin 18
ENSMUSG00000104693	Gm42941	7.72911	3.44637	4.28274	0.0111973	predicted gene 42941
ENSMUSG00000031824	6430548M08Rik	11.7728	9.06513	2.70767	0.0279626	RIKEN cDNA 6430548M08 gene
ENSMUSG00000105340	Gm42878	7.24088	4.19586	3.04502	0.0348863	predicted gene 42878
ENSMUSG00000045658	Pid1	11.0675	8.55931	2.50816	0.0334197	phosphotyrosine interaction domain containing 1
ENSMUSG00000042688	Mapk6	12.2367	9.52867	2.70804	0.0293247	mitogen-activated protein kinase 6
ENSMUSG00000048458	Fam212b	14.014	10.9443	3.06966	0.0287196	family with sequence similarity 212, member B
ENSMUSG00000024298	Zfp871	13.6336	10.6921	2.94151	0.0296235	zinc finger protein 871
ENSMUSG00000087502	Gm16091	7.25629	3.55163	3.70466	0.0201246	predicted gene 16091
ENSMUSG00000040441	Slc26a10	6.44451	1.40607	5.03844	0.014352	solute carrier family 26, member 10
ENSMUSG00000089737	Gm15688	7.6142	4.77622	2.83798	0.0377566	predicted gene 15688
ENSMUSG00000037703	Lzts3	10.5034	8.18698	2.31646	0.0414043	leucine zipper, putative tumor suppressor family member 3
ENSMUSG00000057894	Zfp329	11.9784	9.67418	2.30426	0.0446193	zinc finger protein 329
ENSMUSG00000087202	Gm15813	5.77098	1.40607	4.36492	0.0275599	predicted gene 15813
ENSMUSG00000045374	Wdr81	10.189	7.99504	2.19396	0.0481675	WD repeat domain 81
ENSMUSG00000044390	Tigd3	8.58327	5.61041	2.97287	0.0263198	tigger transposable element derived 3
ENSMUSG00000050821	Fam131a	8.52084	5.93617	2.58467	0.0391818	family with sequence similarity 131, member A
ENSMUSG00000113515	AL645745.1	8.4388	5.74965	2.68914	0.0358447	---
ENSMUSG00000087042	Gm11611	8.61948	6.21784	2.40164	0.0464863	predicted gene 11611
ENSMUSG00000036304	Zdhhc23	7.84066	4.59108	3.24958	0.024408	zinc finger, DHHC domain containing 23
ENSMUSG00000045238	A730035I17Rik	9.54421	5.89676	3.64745	0.0116423	RIKEN cDNA A730035I17 gene
ENSMUSG00000110669	Gm10060	6.52305	2.92611	3.59695	0.028865	predicted gene 10060
ENSMUSG00000047409	Ctdspl	10.187	8.00897	2.17802	0.0490693	CTD (carboxy-terminal domain, RNA polymerase II, polypeptide A) small phosphatase-like
ENSMUSG00000015846	Rxra	10.7889	8.12437	2.66449	0.028052	retinoid X receptor alpha
ENSMUSG00000102615	Gm37844	7.50877	4.25939	3.24938	0.0268806	predicted gene, 37844
ENSMUSG00000029591	Ung	10.505	8.28945	2.2156	0.0464687	uracil DNA glycosylase
ENSMUSG00000066687	Zbtb16	11.062	7.8581	3.20389	0.016025	zinc finger and BTB domain containing 16
ENSMUSG00000050541	Adra1b	6.53574	3.44637	3.08937	0.0425924	adrenergic receptor, alpha 1b
ENSMUSG00000050428	Fbxo46	10.7776	8.06782	2.70974	0.0267155	F-box protein 46
ENSMUSG00000113029	AC122190.1	6.27329	2.57299	3.7003	0.0299543	---
ENSMUSG00000097149	G630030J09Rik	6.57314	1.40607	5.16707	0.0128861	RIKEN cDNA G630030J09 gene
ENSMUSG00000049680	Urgcp	11.1232	7.53773	3.58543	0.0110614	upregulator of cell proliferation
ENSMUSG00000026941	Mamdc4	7.74558	4.43474	3.31084	0.0237622	MAM domain containing 4
ENSMUSG00000070923	Klhl9	13.6799	11.1166	2.56328	0.0442187	kelch-like 9
ENSMUSG00000034918	Cdhr2	6.02602	2.35765	3.66837	0.0345149	cadherin-related family member 2
ENSMUSG00000021621	Zcchc9	10.3213	8.14974	2.17153	0.0491607	zinc finger, CCHC domain containing 9
ENSMUSG00000032593	Amigo3	7.94895	4.68662	3.26233	0.023426	adhesion molecule with Ig like domain 3
ENSMUSG00000045045	Lrfn4	10.5211	7.7294	2.79168	0.0245748	leucine rich repeat and fibronectin type III domain containing 4
ENSMUSG00000104273	A530064N14Rik	7.96779	4.77622	3.19157	0.0248335	RIKEN cDNA A530064N14 gene
ENSMUSG00000001985	Grik3	12.9736	9.5809	3.39271	0.0164406	glutamate receptor, ionotropic, kainate 3
ENSMUSG00000039164	Naif1	8.88289	6.54547	2.33742	0.0475653	nuclear apoptosis inducing factor 1
ENSMUSG00000021704	Mtx3	12.7554	9.53671	3.21871	0.0186802	metaxin 3
ENSMUSG00000045322	Tlr9	7.00582	3.90941	3.09641	0.035964	toll-like receptor 9
ENSMUSG00000097390	Gm26785	7.20161	3.44637	3.75525	0.019749	predicted gene, 26785
ENSMUSG00000042190	Cmklr1	9.02012	6.31073	2.70939	0.0314636	chemokine-like receptor 1
ENSMUSG00000043572	Pars2	7.88098	5.28367	2.59731	0.0444516	prolyl-tRNA synthetase (mitochondrial)(putative)
ENSMUSG00000081838	Gm13038	6.04389	1.7971	4.24679	0.0244617	predicted gene 13038
ENSMUSG00000037326	Capn15	10.8985	8.46813	2.43038	0.0363331	calpain 15
ENSMUSG00000047485	Klhl34	9.02237	6.46691	2.55546	0.0368853	kelch-like 34
ENSMUSG00000053617	Sh3pxd2a	11.1163	8.25089	2.86542	0.022737	SH3 and PX domains 2A
ENSMUSG00000040918	Slc19a2	8.18064	2.92611	5.25453	0.0056095	solute carrier family 19 (thiamine transporter), member 2
ENSMUSG00000006471	Ndor1	9.33516	6.10131	3.23385	0.0177335	NADPH dependent diflavin oxidoreductase 1
ENSMUSG00000042529	Kcnj12	9.43503	6.31073	3.12429	0.0193929	potassium inwardly-rectifying channel, subfamily J, member 12
ENSMUSG00000045174	Amer3	10.5448	8.37081	2.174	0.04874	APC membrane recruitment 3
ENSMUSG00000001128	Cfp	8.14383	5.18895	2.95487	0.0295561	complement factor properdin
ENSMUSG00000024268	Celf4	13.2794	10.8597	2.41967	0.0474285	CUGBP, Elav-like family member 4
ENSMUSG00000056679	Gpr173	12.1656	9.1804	2.98515	0.0217163	G-protein coupled receptor 173
ENSMUSG00000059149	Mfsd4a	10.1586	6.31073	3.84784	0.00896342	major facilitator superfamily domain containing 4A
ENSMUSG00000040490	Lrfn2	8.59544	4.19586	4.39959	0.00783697	leucine rich repeat and fibronectin type III domain containing 2
ENSMUSG00000066735	Vkorc1l1	10.4118	5.89676	4.51504	0.00507192	vitamin K epoxide reductase complex, subunit 1-like 1
ENSMUSG00000042724	Map3k9	10.7162	8.30835	2.40785	0.0372341	mitogen-activated protein kinase kinase kinase 9
ENSMUSG00000053414	Hunk	12.0971	9.7016	2.39553	0.0407098	hormonally upregulated Neu-associated kinase
ENSMUSG00000034300	Fam53c	14.0998	9.81695	4.28287	0.0103992	family with sequence similarity 53, member C
ENSMUSG00000015522	Arnt	11.5333	9.11965	2.41366	0.0379782	aryl hydrocarbon receptor nuclear translocator
ENSMUSG00000079499	6530402F18Rik	8.1967	5.05214	3.14456	0.0244469	RIKEN cDNA 6530402F18 gene
ENSMUSG00000058174	Gm5148	7.28662	2.10443	5.18219	0.0085825	predicted gene 5148
ENSMUSG00000041930	Fam222a	9.10768	6.78017	2.32752	0.0464064	family with sequence similarity 222, member A
ENSMUSG00000061759	Armt1	10.0914	7.84781	2.24361	0.0457365	acidic residue methyltransferase 1
ENSMUSG00000085438	1700020I14Rik	15.8493	12.516	3.33325	0.038286	RIKEN cDNA 1700020I14 gene
ENSMUSG00000030790	Adm	6.94054	3.90941	3.03113	0.0388706	adrenomedullin
ENSMUSG00000047842	Diras2	13.4428	10.6711	2.77168	0.0337114	DIRAS family, GTP-binding RAS-like 2
ENSMUSG00000037211	Spry1	9.14335	5.70471	3.43863	0.015149	sprouty homolog 1 (Drosophila)
ENSMUSG00000103897	Pcdhga8	8.51765	5.37255	3.1451	0.0226621	protocadherin gamma subfamily A, 8
ENSMUSG00000032890	Rims3	9.12248	6.60782	2.51466	0.0378877	regulating synaptic membrane exocytosis 3
ENSMUSG00000097578	Gm26798	9.51408	6.42597	3.08811	0.0198448	predicted gene, 26798
ENSMUSG00000011256	Adam19	11.9201	9.5871	2.33297	0.0429369	a disintegrin and metallopeptidase domain 19 (meltrin beta)
ENSMUSG00000026443	Lrrn2	11.8911	9.24264	2.64841	0.0301366	leucine rich repeat protein 2, neuronal
ENSMUSG00000043460	Elfn2	9.40423	6.89464	2.50959	0.0365214	leucine rich repeat and fibronectin type III, extracellular 2
ENSMUSG00000103677	Pcdhga4	9.0798	4.97854	4.10126	0.00867313	protocadherin gamma subfamily A, 4
ENSMUSG00000040596	Pogk	13.042	10.3236	2.7184	0.0328289	pogo transposable element with KRAB domain
ENSMUSG00000046994	Mars2	11.7805	9.14299	2.63749	0.030194	methionine-tRNA synthetase 2 (mitochondrial)
ENSMUSG00000111837	AC164612.2	6.56078	2.57299	3.98779	0.0217087	---
ENSMUSG00000046761	Fam83h	7.02394	3.82793	3.196	0.0328614	family with sequence similarity 83, member H
ENSMUSG00000021271	Zfp839	11.0248	8.56246	2.46234	0.0351344	zinc finger protein 839
ENSMUSG00000097482	Gm17634	6.19548	2.76032	3.43515	0.037417	predicted gene, 17634
ENSMUSG00000106944	Gm43843	8.05409	5.58583	2.46826	0.0485917	predicted gene 43843
ENSMUSG00000071202	Ccdc78	6.25806	2.92611	3.33195	0.0392904	coiled-coil domain containing 78
ENSMUSG00000096847	Tmem151b	13.9321	10.776	3.15616	0.0258662	transmembrane protein 151B
ENSMUSG00000079330	Lemd1	8.95077	5.28367	3.6671	0.0128337	LEM domain containing 1
ENSMUSG00000050556	Kcnb1	10.501	7.68382	2.81719	0.0239358	potassium voltage gated channel, Shab-related subfamily, member 1
ENSMUSG00000057123	Gja5	8.12716	4.97854	3.14862	0.024781	gap junction protein, alpha 5
ENSMUSG00000066607	6030419C18Rik	9.43503	6.72498	2.71005	0.0294429	RIKEN cDNA 6030419C18 gene
ENSMUSG00000055200	Sertad3	9.47345	6.85405	2.61939	0.0321865	SERTA domain containing 3
ENSMUSG00000021840	Mapk1ip1l	13.8559	11.2155	2.6404	0.0424675	mitogen-activated protein kinase 1 interacting protein 1-like
ENSMUSG00000073436	Eme2	9.95641	6.98197	2.97443	0.0210468	essential meiotic structure-specific endonuclease subunit 2
ENSMUSG00000114953	CT025624.2	5.70513	1.40607	4.29906	0.0295658	---
ENSMUSG00000097559	D430018E03Rik	6.75771	3.44637	3.31135	0.0328014	RIKEN cDNA D430018E03 gene
ENSMUSG00000033960	Jcad	12.3876	9.87387	2.5137	0.0369101	junctional cadherin 5 associated
ENSMUSG00000033964	Zbtb41	12.7201	9.65216	3.06792	0.0215857	zinc finger and BTB domain containing 41
ENSMUSG00000088789	Scarna13	7.2486	3.33282	3.91578	0.0172402	small Cajal body-specific RNA 1
ENSMUSG00000034413	Neurl1b	12.9717	10.1564	2.81532	0.0292675	neuralized E3 ubiquitin protein ligase 1B
ENSMUSG00000019564	Arid3a	10.2296	8.01818	2.2114	0.0471165	AT rich interactive domain 3A (BRIGHT-like)
ENSMUSG00000112008	AC124556.1	7.2253	4.19586	3.02944	0.0355392	---
ENSMUSG00000064901	Snora21	5.16692	0.867952	4.29897	0.0439275	small nucleolar RNA, H/ACA box 21
ENSMUSG00000036760	Kcnk9	9.62508	7.15898	2.4661	0.0371962	potassium channel, subfamily K, member 9
ENSMUSG00000030089	Slc41a3	8.47218	4.48876	3.98342	0.0110663	solute carrier family 41, member 3
ENSMUSG00000045039	Megf8	11.5317	8.52094	3.01078	0.019929	multiple EGF-like-domains 8
ENSMUSG00000025722	Wdr73	9.5316	5.28367	4.24793	0.00702391	WD repeat domain 73
ENSMUSG00000037169	Mycn	11.3271	8.49478	2.83233	0.0237416	v-myc avian myelocytomatosis viral related oncogene, neuroblastoma derived
ENSMUSG00000015599	Ttbk1	13.7798	11.0145	2.76531	0.0366616	tau tubulin kinase 1
ENSMUSG00000097406	Gm26833	9.3478	5.08758	4.26022	0.00722155	predicted gene, 26833
ENSMUSG00000097405	D630044L22Rik	5.68249	2.10443	3.57806	0.0438436	RIKEN cDNA gene D630044L22 gene
ENSMUSG00000028737	Aldh4a1	8.34461	4.73212	3.6125	0.015536	aldehyde dehydrogenase 4 family, member A1
ENSMUSG00000052040	Klf13	14.8613	11.2487	3.61264	0.0225159	Kruppel-like factor 13
ENSMUSG00000032855	Pkd1	12.4073	10.0682	2.33911	0.0449847	polycystic kidney disease 1 homolog
ENSMUSG00000033728	Lrrc14	8.90262	6.59556	2.30705	0.048996	leucine rich repeat containing 14
ENSMUSG00000046794	Ppp1r3b	7.68992	4.68662	3.0033	0.0317571	protein phosphatase 1, regulatory (inhibitor) subunit 3B
ENSMUSG00000113776	AC125071.1	6.1794	1.40607	4.77333	0.0182632	---
ENSMUSG00000062115	Rai1	12.4073	8.47484	3.93249	0.00906955	retinoic acid induced 1
ENSMUSG00000022604	Cep97	12.5583	9.20884	3.3495	0.0159045	centrosomal protein 97
ENSMUSG00000029659	Medag	9.97049	7.39651	2.57398	0.0319859	mesenteric estrogen dependent adipogenesis
ENSMUSG00000025375	Aatk	11.9547	9.23476	2.71997	0.0280654	apoptosis-associated tyrosine kinase
ENSMUSG00000002409	Dyrk1b	11.9547	8.62409	3.33063	0.0149706	dual-specificity tyrosine-(Y)-phosphorylation regulated kinase 1b
ENSMUSG00000075304	Sp5	9.1392	6.66759	2.47161	0.0395557	trans-acting transcription factor 5
ENSMUSG00000051853	Arf3	15.0744	11.3809	3.69347	0.0225541	ADP-ribosylation factor 3
ENSMUSG00000063160	Numbl	12.5676	10.0848	2.48287	0.0391319	numb-like
ENSMUSG00000033961	Zfp446	9.54107	7.28645	2.25462	0.0474111	zinc finger protein 446
ENSMUSG00000075224	Lrrc55	10.1275	6.99136	3.13612	0.0176109	leucine rich repeat containing 55
ENSMUSG00000085741	5430405H02Rik	9.52843	6.53267	2.99576	0.0217034	RIKEN cDNA 5430405H02 gene
ENSMUSG00000010045	Tmem115	10.2267	7.8581	2.36855	0.0394246	transmembrane protein 115
ENSMUSG00000066510	Ankdd1a	7.59008	4.63964	2.95044	0.0342665	ankyrin repeat and death domain containing 1A
ENSMUSG00000049281	Scn3b	10.1106	7.56941	2.54121	0.0327919	sodium channel, voltage-gated, type III, beta
ENSMUSG00000097728	Gm26840	7.62611	4.63964	2.98647	0.0328242	predicted gene, 26840
ENSMUSG00000068962	Zfp114	7.82007	4.59108	3.22899	0.0250008	zinc finger protein 114
ENSMUSG00000068966	Zbtb34	11.9128	9.66834	2.24445	0.0474907	zinc finger and BTB domain containing 34
ENSMUSG00000075592	Nynrin	11.5592	7.98098	3.57819	0.0113794	NYN domain and retroviral integrase containing
ENSMUSG00000097524	Gm26846	8.89525	5.97453	2.92072	0.0260267	predicted gene, 26846
ENSMUSG00000041241	Mul1	10.5425	7.93307	2.60938	0.0298689	mitochondrial ubiquitin ligase activator of NFKB 1
ENSMUSG00000055194	Actbl2	5.9896	2.76032	3.22927	0.0478221	actin, beta-like 2
ENSMUSG00000097724	Gm26850	6.27329	3.07478	3.1985	0.0432437	predicted gene, 26850
ENSMUSG00000113128	AC139323.1	6.33265	3.33282	2.99983	0.0494729	---
ENSMUSG00000026112	Coa5	12.3998	9.55897	2.84079	0.0259981	cytochrome C oxidase assembly factor 5
ENSMUSG00000106751	Gm42467	7.14478	4.32024	2.82454	0.04372	predicted gene 42467
ENSMUSG00000074569	Gcnt7	6.36144	2.57299	3.78844	0.0270993	glucosaminyl (N-acetyl) transferase family member 7
ENSMUSG00000030653	Gm45837	5.72742	1.7971	3.93032	0.0347253	predicted gene 45837
ENSMUSG00000004054	Map3k11	9.88012	7.57566	2.30446	0.0433534	mitogen-activated protein kinase kinase kinase 11
ENSMUSG00000021294	Kif26a	8.61351	5.74965	2.86385	0.0290858	kinesin family member 26A
ENSMUSG00000095440	Fignl2	8.26686	5.65833	2.60853	0.0402938	fidgetin-like 2
ENSMUSG00000046822	Slc39a3	10.2586	7.38231	2.87625	0.0227475	solute carrier family 39 (zinc transporter), member 3
ENSMUSG00000020393	Kremen1	9.90722	7.61869	2.28853	0.0440405	kringle containing transmembrane protein 1
ENSMUSG00000074737	C530025M09Rik	5.61236	1.7971	3.81526	0.0396267	RIKEN cDNA C530025M09 gene
ENSMUSG00000080365	Gm25776	8.57715	5.99334	2.58381	0.0387883	predicted gene, 25776
ENSMUSG00000102899	Gm37850	6.82126	2.76032	4.06094	0.0184978	predicted gene, 37850
ENSMUSG00000035007	Rundc1	10.3699	7.82174	2.54816	0.0321074	RUN domain containing 1
ENSMUSG00000045312	Lhfpl2	12.2292	9.99896	2.23021	0.0498798	lipoma HMGIC fusion partner-like 2
ENSMUSG00000038697	Taf5l	10.7533	8.35998	2.39335	0.0378452	TATA-box binding protein associated factor 5 like
ENSMUSG00000033170	Card10	5.65949	1.7971	3.86239	0.0375249	caspase recruitment domain family, member 10
ENSMUSG00000080440	Gm25848	8.03188	4.73212	3.29976	0.0221594	predicted gene, 25848
ENSMUSG00000045438	Cox19	10.8687	7.80054	3.06821	0.0183437	cytochrome c oxidase assembly protein 19
ENSMUSG00000086905	Gm13716	10.5643	7.11672	3.44757	0.0126478	predicted gene 13716
ENSMUSG00000037872	Ackr1	11.0107	8.02277	2.9879	0.0199545	atypical chemokine receptor 1 (Duffy blood group)
ENSMUSG00000036473	Tbc1d24	12.1958	9.42166	2.77418	0.0271898	TBC1 domain family, member 24
ENSMUSG00000097006	9530082P21Rik	9.02012	6.73618	2.28393	0.0493224	RIKEN cDNA 9530082P21 gene
ENSMUSG00000038729	Akap2	11.0794	8.87541	2.20402	0.0472563	A kinase (PRKA) anchor protein 2
ENSMUSG00000061578	Ksr2	12.1661	9.29664	2.86942	0.024499	kinase suppressor of ras 2
ENSMUSG00000045639	Zfp629	12.5609	10.1637	2.39719	0.0430097	zinc finger protein 629
ENSMUSG00000019558	Slc6a8	10.8235	8.11582	2.70773	0.0267735	solute carrier family 6 (neurotransmitter transporter, creatine), member 8
ENSMUSG00000011427	Zfp790	11.9125	9.49112	2.42137	0.0388142	zinc finger protein 790
ENSMUSG00000039065	Fam173b	10.086	6.79096	3.29508	0.0151067	family with sequence similarity 173, member B
ENSMUSG00000074406	Zfp628	10.46	7.49217	2.96783	0.0204851	zinc finger protein 628
ENSMUSG00000031652	N4bp1	12.386	9.75355	2.63249	0.0324127	NEDD4 binding protein 1
ENSMUSG00000035378	Shq1	9.04029	6.16904	2.87125	0.0266251	SHQ1 homolog (S. cerevisiae)
ENSMUSG00000041679	Lrrc29	6.54831	3.07478	3.47353	0.0312989	leucine rich repeat containing 29
ENSMUSG00000027661	Slc2a10	8.13968	4.90098	3.23869	0.0227571	solute carrier family 2 (facilitated glucose transporter), member 10
ENSMUSG00000108402	9430064I24Rik	8.31549	4.1294	4.18609	0.00990619	RIKEN cDNA 9430064I24 gene
ENSMUSG00000033361	Prrg3	12.2772	9.36322	2.91396	0.0237022	proline rich Gla (G-carboxyglutamic acid) 3 (transmembrane)
ENSMUSG00000092035	Peg10	11.6069	8.24698	3.35992	0.0140936	paternally expressed 10
ENSMUSG00000020684	Rasl10b	8.18467	5.25278	2.93189	0.0299159	RAS-like, family 10, member B
ENSMUSG00000020682	Mmp28	9.29841	6.90461	2.3938	0.0419991	matrix metallopeptidase 28 (epilysin)
ENSMUSG00000046295	Ankle1	9.6861	6.15241	3.53369	0.0126261	ankyrin repeat and LEM domain containing 1
ENSMUSG00000051251	Nhlh1	14.0554	11.5008	2.55461	0.0486863	nescient helix loop helix 1
ENSMUSG00000063047	Zfp780b	10.6455	8.44782	2.19771	0.0473571	zinc finger protein 780B
ENSMUSG00000019464	Ptger1	6.43099	2.76032	3.67066	0.0284757	prostaglandin E receptor 1 (subtype EP1)
ENSMUSG00000029607	Ankrd61	7.27154	3.64973	3.62181	0.0213477	ankyrin repeat domain 61
ENSMUSG00000054057	A930004D18Rik	8.49509	5.95548	2.53961	0.0412387	RIKEN cDNA A930004D18 gene
ENSMUSG00000041161	Otud3	9.56756	7.13378	2.43378	0.0387902	OTU domain containing 3
ENSMUSG00000108808	Gm45204	5.91388	2.35765	3.55623	0.0393684	predicted gene 45204
ENSMUSG00000108120	9930120I10Rik	5.97104	1.40607	4.56497	0.0224102	RIKEN cDNA 9930120I10 gene
ENSMUSG00000105198	Gm42502	7.73462	5.01581	2.71881	0.040951	predicted gene 42502
ENSMUSG00000104358	Gm37127	7.4828	4.86058	2.62222	0.0479634	predicted gene, 37127
ENSMUSG00000047013	Fbxo41	9.346	6.67925	2.66675	0.0312094	F-box protein 41
ENSMUSG00000029861	Fam131b	11.6604	8.88551	2.77486	0.025778	family with sequence similarity 131, member B
ENSMUSG00000000627	Sema4f	12.4088	8.78386	3.62499	0.0119684	sema domain, immunoglobulin domain (Ig), TM domain, and short cytoplasmic domain
ENSMUSG00000090100	Ttbk2	13.0202	10.4701	2.55007	0.0391581	tau tubulin kinase 2
ENSMUSG00000025571	Tnrc6c	14.0842	11.1739	2.91028	0.0341707	trinucleotide repeat containing 6C
ENSMUSG00000025577	Cbx2	11.1737	9.0131	2.16065	0.049886	chromobox 2
ENSMUSG00000063382	Bcl9l	12.6957	9.79165	2.90408	0.0254245	B cell CLL/lymphoma 9-like
ENSMUSG00000044164	Rnf182	9.93262	7.66047	2.27215	0.044757	ring finger protein 182
ENSMUSG00000040661	Rad54l2	13.6153	11.1796	2.4357	0.0499694	RAD54 like 2 (S. cerevisiae)
ENSMUSG00000068284	Usf3	12.7993	9.78896	3.01035	0.0231989	upstream transcription factor family member 3
ENSMUSG00000043670	Diras1	12.1841	8.83688	3.34717	0.0151262	DIRAS family, GTP-binding RAS-like 1
ENSMUSG00000060568	Fam78b	11.3271	8.98753	2.33958	0.0408223	family with sequence similarity 78, member B
ENSMUSG00000104569	Gm43054	6.06154	2.57299	3.48855	0.0383362	predicted gene 43054
ENSMUSG00000027894	Slc6a17	11.9073	9.5447	2.36262	0.0414616	solute carrier family 6 (neurotransmitter transporter), member 17
ENSMUSG00000023030	Slc11a2	10.9993	8.78655	2.21271	0.0466775	solute carrier family 11 (proton-coupled divalent metal ion transporters), member 2
ENSMUSG00000048027	Rgmb	11.4904	8.69187	2.7985	0.0248371	repulsive guidance molecule family member B
ENSMUSG00000029163	Emilin1	8.26305	5.68171	2.58134	0.0414304	elastin microfibril interfacer 1
ENSMUSG00000044674	Fzd1	12.0641	9.57623	2.48789	0.036578	frizzled class receptor 1
ENSMUSG00000022358	Fbxo32	10.4708	8.11152	2.35926	0.0394733	F-box protein 32
ENSMUSG00000036106	Prr5	10.9156	7.32408	3.59152	0.0109642	proline rich 5 (renal)
ENSMUSG00000067586	S1pr3	10.0946	7.61262	2.48201	0.0350239	sphingosine-1-phosphate receptor 3
ENSMUSG00000033209	Ttc28	12.8368	10.481	2.35581	0.0469875	tetratricopeptide repeat domain 28
ENSMUSG00000041552	Ptchd1	11.49	9.07841	2.41155	0.0379624	patched domain containing 1
ENSMUSG00000049580	Tsku	11.5627	8.84467	2.71798	0.0272062	tsukushi, small leucine rich proteoglycan
ENSMUSG00000097796	Gm16702	5.65949	2.10443	3.55506	0.0450463	predicted gene, 16702
ENSMUSG00000075040	Zfp408	10.7782	8.51118	2.26705	0.0437093	zinc finger protein 408
ENSMUSG00000058755	Osm	5.53866	1.7971	3.74156	0.0431212	oncostatin M
ENSMUSG00000050390	C77080	9.92058	7.0554	2.86518	0.0236238	expressed sequence C77080
ENSMUSG00000110458	Gm21769	6.13006	2.35765	3.77241	0.0306144	predicted gene, 21769
ENSMUSG00000054409	Tmem74	8.76932	5.81454	2.95478	0.0257885	transmembrane protein 74
ENSMUSG00000020846	Rflnb	10.5401	8.14133	2.39876	0.0376947	refilin B
ENSMUSG00000045665	Mfsd5	9.84105	7.39651	2.44454	0.0372358	major facilitator superfamily domain containing 5
ENSMUSG00000028459	Cd72	6.64515	2.92611	3.71904	0.0251377	CD72 antigen
ENSMUSG00000032733	Snx33	10.0914	7.64866	2.44276	0.0365806	sorting nexin 33
ENSMUSG00000074219	Gm10644	6.82126	3.90941	2.91186	0.0448246	predicted gene 10644
ENSMUSG00000074213	Gm10642	7.08563	2.76032	4.3253	0.014009	predicted gene 10642
ENSMUSG00000087396	4933407K13Rik	8.14796	5.01581	3.13215	0.0250281	RIKEN cDNA 4933407K13 gene
ENSMUSG00000030806	Stx1b	15.0333	11.3911	3.64221	0.0232023	syntaxin 1B
ENSMUSG00000057522	Spop	14.3886	11.4855	2.9031	0.0372738	speckle-type POZ protein
ENSMUSG00000064220	Hist2h2aa1	9.63396	6.73618	2.89777	0.0236075	histone cluster 2, H2aa1
ENSMUSG00000000532	Acvr1b	12.0832	9.86752	2.21564	0.0499362	activin A receptor, type 1B
ENSMUSG00000108216	Gm44153	5.48734	1.40607	4.08127	0.0374862	predicted gene, 44153
ENSMUSG00000102352	Gm38346	5.53866	1.7971	3.74156	0.0431212	predicted gene, 38346
ENSMUSG00000028613	Lrp8	13.2851	9.78762	3.49753	0.0159439	low density lipoprotein receptor-related protein 8, apolipoprotein e receptor
ENSMUSG00000039037	St6galnac5	10.4178	7.16729	3.25051	0.0154245	ST6 (alpha-N-acetyl-neuraminyl-2,3-beta-galactosyl-1,3)-N-acetylgalactosaminide alpha-2,6-sialyltransferase 5
ENSMUSG00000107815	Gm44257	7.08563	4.25939	2.82624	0.0444489	predicted gene, 44257
ENSMUSG00000055926	Gm14137	6.19548	3.07478	3.1207	0.0474673	predicted gene 14137
ENSMUSG00000083622	Gm15570	6.57314	3.44637	3.12677	0.0407441	predicted gene 15570
ENSMUSG00000039611	Tmem246	10.3422	7.91839	2.4238	0.0368696	transmembrane protein 246
ENSMUSG00000022095	Fam160b2	12.1871	8.90799	3.27908	0.016179	family with sequence similarity 160, member B2
ENSMUSG00000072962	Gm16401	6.75771	3.44637	3.31135	0.0328014	predicted gene 16401
ENSMUSG00000018415	Gid4	13.2002	10.175	3.02513	0.0247035	GID complex subunit 4, VID24 homolog
ENSMUSG00000047414	Flrt2	11.8215	9.57779	2.24375	0.0471424	fibronectin leucine rich transmembrane protein 2
ENSMUSG00000097837	Gm26794	11.5154	8.74831	2.76709	0.0257262	predicted gene, 26794
ENSMUSG00000057101	Zfp180	11.7478	9.52383	2.22398	0.0479419	zinc finger protein 180
ENSMUSG00000033326	Kdm4a	13.2473	10.8345	2.41282	0.047488	lysine (K)-specific demethylase 4A
ENSMUSG00000045877	4933415A04Rik	10.0411	6.08387	3.95728	0.00824547	RIKEN cDNA 4933415A04 gene
ENSMUSG00000036957	Lrfn3	9.07329	6.74731	2.32599	0.0467274	leucine rich repeat and fibronectin type III domain containing 3
