# Supplementary material for: The m6A Readers YTHDF1 and YTHDF2 Synergistically Control Cerebellar Parallel Fiber Growth by Regulating Local Translation of the Key Wnt5a Signaling Components in Axons
Source: Adv Sci (Weinh). 2021 Oct 12;8(22):2101329. doi: 10.1002/advs.202101329 (PMC8596126; doi:10.1002/advs.202101329)
Supplement: Supplementary file 4 — Supporting Information [file ADVS-8-2101329-s002.xlsx]

## Sheet: MS
Protein accession	Gene name	shYthdf1/shCtrlRatio	Regulated Type	shYthdf1/shCtrl P value	MW [kDa]	Score	Coverage [%]	Peptides	PSMs	Unique peptides	Protein description
A2AJI0	Map7d1	0.785	Down	0.0196154	93.275	16.058	10.5	8	8	8	MAP7 domain-containing protein 1 OS=Mus musculus OX=10090 GN=Map7d1
A2AJK6	Chd7	0.797	Down	0.0159366	334.06	109.99	13.2	37	44	29	Chromodomain-helicase-DNA-binding protein 7 OS=Mus musculus OX=10090 GN=Chd7
B2RRE7	Otud4	0.609	Down	0.00076448	123.05	28.68	5.7	4	5	4	OTU domain-containing protein 4 OS=Mus musculus OX=10090 GN=Otud4
D3Z750	Mroh2a	0.355	Down	0.00082119	190.01	-2	0.7	1	1	1	Maestro heat-like repeat-containing protein family member 2A OS=Mus musculus OX=10090 GN=Mroh2a
E9PVD3	Dchs1	0.737	Down	0.045756	346.38	11.118	2.5	6	6	6	Protocadherin-16 OS=Mus musculus OX=10090 GN=Dchs1
O08532	Cacna2d1	0.766	Down	0.00035641	124.63	163.64	23.9	25	35	24	Voltage-dependent calcium channel subunit alpha-2/delta-1 OS=Mus musculus OX=10090 GN=Cacna2d1
O08789	Mnt	0.788	Down	0.046424	63.273	2.4705	3	2	2	2	Max-binding protein MNT OS=Mus musculus OX=10090 GN=Mnt
O08796	Eef2k	0.8	Down	0.00117638	81.738	1.2033	1.1	1	1	1	Eukaryotic elongation factor 2 kinase OS=Mus musculus OX=10090 GN=Eef2k
O08917	Flot1	0.789	Down	0.0078362	47.513	54.394	35.5	13	16	13	Flotillin-1 OS=Mus musculus OX=10090 GN=Flot1
O08919	Numbl	0.77	Down	0.029621	64.13	98.409	30.6	17	21	13	Numb-like protein OS=Mus musculus OX=10090 GN=Numbl
O35526	Stx1a	0.804	Down	0.0111021	33.054	32.759	32.3	10	16	7	Syntaxin-1A OS=Mus musculus OX=10090 GN=Stx1a
O35621	Pmm1	0.717	Down	0.00034117	29.774	15.747	23.3	5	7	3	Phosphomannomutase 1 OS=Mus musculus OX=10090 GN=Pmm1
O35684	Serpini1	0.814	Down	0.0053393	46.347	6.8318	7.3	3	4	3	Neuroserpin OS=Mus musculus OX=10090 GN=Serpini1
O35988	Sdc4	0.745	Down	0.015737	21.482	13.849	11.6	2	3	2	Syndecan-4 OS=Mus musculus OX=10090 GN=Sdc4
O54972	Cbfa2t3	0.662	Down	0.00089508	68.032	4.5998	4.2	3	4	2	Protein CBFA2T3 OS=Mus musculus OX=10090 GN=Cbfa2t3
O55091	Impact	0.737	Down	0.0020793	36.276	16.104	20.8	4	4	4	Protein IMPACT OS=Mus musculus OX=10090 GN=Impact
O70166	Stmn3	0.746	Down	0.008479	20.954	30.489	41.1	9	16	9	Stathmin-3 OS=Mus musculus OX=10090 GN=Stmn3
O88351	Ikbkb	0.815	Down	0.0175414	86.689	1.5232	4.4	3	3	3	Inhibitor of nuclear factor kappa-B kinase subunit beta OS=Mus musculus OX=10090 GN=Ikbkb
O88662	Emp2	0.768	Down	0.04976	19.747	8.5711	5.2	2	5	2	Epithelial membrane protein 2 OS=Mus musculus OX=10090 GN=Emp2
O88746	Tom1	0.779	Down	0.037797	54.325	10.999	12.2	6	8	6	Target of Myb protein 1 OS=Mus musculus OX=10090 GN=Tom1
P08207	S100a10	0.795	Down	0.0104634	11.186	1.1367	20.6	2	2	2	Protein S100-A10 OS=Mus musculus OX=10090 GN=S100a10
P12367	Prkar2a	0.814	Down	0.0118824	45.389	35.741	32.2	12	28	10	cAMP-dependent protein kinase type II-alpha regulatory subunit OS=Mus musculus OX=10090 GN=Prkar2a
P18653	Rps6ka1	0.764	Down	0.00055784	81.594	250.86	41.3	25	48	15	Ribosomal protein S6 kinase alpha-1 OS=Mus musculus OX=10090 GN=Rps6ka1
P20444	Prkca	0.79	Down	0.00196257	76.851	10.751	21.3	15	32	9	Protein kinase C alpha type OS=Mus musculus OX=10090 GN=Prkca
P21279	Gnaq	0.818	Down	0.00075985	42.158	53.406	29.8	10	24	6	Guanine nucleotide-binding protein G(q) subunit alpha OS=Mus musculus OX=10090 GN=Gnaq
P23607	Zfa	0.815	Down	0.0078849	84.657	8.492	7	5	8	4	Zinc finger autosomal protein OS=Mus musculus OX=10090 GN=Zfa
P24288	Bcat1	0.799	Down	0.0046026	42.791	35.808	22	7	10	7	"Branched-chain-amino-acid aminotransferase, cytosolic OS=Mus musculus OX=10090 GN=Bcat1"
P26040	Ezr	0.822	Down	0.036882	69.406	97.138	38.2	30	54	20	Ezrin OS=Mus musculus OX=10090 GN=Ezr
P28652	Camk2b	0.817	Down	0.0023957	60.46	51.875	31.9	17	39	12	Calcium/calmodulin-dependent protein kinase type II subunit beta OS=Mus musculus OX=10090 GN=Camk2b
P28663	Napb	0.643	Down	0.00122062	33.557	99.901	53.4	15	36	13	Beta-soluble NSF attachment protein OS=Mus musculus OX=10090 GN=Napb
P29387	Gnb4	0.685	Down	0.0003231	37.379	36.179	24.4	8	27	5	Guanine nucleotide-binding protein subunit beta-4 OS=Mus musculus OX=10090 GN=Gnb4
P33175	Kif5a	0.614	Down	0.00030402	117.02	10.734	16.8	17	28	6	Kinesin heavy chain isoform 5A OS=Mus musculus OX=10090 GN=Kif5a
P35803	Gpm6b	0.799	Down	0.0049417	36.209	52.373	28.7	9	22	9	Neuronal membrane glycoprotein M6-b OS=Mus musculus OX=10090 GN=Gpm6b
P35951	Ldlr	0.694	Down	0.0177242	94.946	4.1629	3.5	3	3	3	Low-density lipoprotein receptor OS=Mus musculus OX=10090 GN=Ldlr
P46735	Myo1b	0.827	Down	0.0335	128.56	63.721	19.1	20	31	20	Unconventional myosin-Ib OS=Mus musculus OX=10090 GN=Myo1b
P47856	Gfpt1	0.765	Down	0.00025908	78.538	67.959	25.3	13	17	13	Glutamine--fructose-6-phosphate aminotransferase [isomerizing] 1 OS=Mus musculus OX=10090 GN=Gfpt1
P49586	Pcyt1a	0.821	Down	0.002538	41.666	66.679	48	16	23	11	Choline-phosphate cytidylyltransferase A OS=Mus musculus OX=10090 GN=Pcyt1a
P51141	Dvl1	0.79	Down	0.047296	75.358	5.1117	4	3	3	1	Segment polarity protein dishevelled homolog DVL-1 OS=Mus musculus OX=10090 GN=Dvl1
P53564	Cux1	0.699	Down	0.00036143	165.59	40.815	7.6	11	11	11	Homeobox protein cut-like 1 OS=Mus musculus OX=10090 GN=Cux1
P54116	Stom	0.672	Down	0.0038807	31.375	52.87	26.1	6	11	6	Erythrocyte band 7 integral membrane protein OS=Mus musculus OX=10090 GN=Stom
P59326	Ythdf1	0.488	Down	0.0141584	60.878	2.818	13.2	7	10	3	YTH domain-containing family protein 1 OS=Mus musculus OX=10090 GN=Ythdf1
P59759	Mkl2	0.785	Down	0.038684	117.55	3.0177	1.9	2	2	2	MKL/myocardin-like protein 2 OS=Mus musculus OX=10090 GN=Mkl2
P61290	Psme3	0.814	Down	0.02034	29.506	109.66	31.1	9	21	9	Proteasome activator complex subunit 3 OS=Mus musculus OX=10090 GN=Psme3
P63046	Sult4a1	0.796	Down	0.00036085	33.053	16.747	16.2	5	11	5	Sulfotransferase 4A1 OS=Mus musculus OX=10090 GN=Sult4a1
P70122	Sbds	0.82	Down	0.00116321	28.78	31.802	38	10	15	10	Ribosome maturation protein SBDS OS=Mus musculus OX=10090 GN=Sbds
P70290	Mpp1	0.827	Down	0.009499	52.227	39.71	18.5	8	12	8	55 kDa erythrocyte membrane protein OS=Mus musculus OX=10090 GN=Mpp1
P83510	Tnik	0.832	Down	0.035738	150.37	113.04	24.9	31	41	23	Traf2 and NCK-interacting protein kinase OS=Mus musculus OX=10090 GN=Tnik
P97346	Nxn	0.794	Down	0.0157638	48.343	93.922	22.5	7	11	7	Nucleoredoxin OS=Mus musculus OX=10090 GN=Nxn
P97820	Map4k4	0.762	Down	0.0130968	140.6	76.696	23.7	29	41	23	Mitogen-activated protein kinase kinase kinase kinase 4 OS=Mus musculus OX=10090 GN=Map4k4
Q01279	Egfr	0.774	Down	0.038297	134.85	30.607	6.9	8	10	7	Epidermal growth factor receptor OS=Mus musculus OX=10090 GN=Egfr
Q03517	Scg2	0.639	Down	0.0087425	70.643	2.4848	4.1	2	2	2	Secretogranin-2 OS=Mus musculus OX=10090 GN=Scg2
Q3UHB1	Nt5dc3	0.757	Down	0.0190849	63.17	16.624	13.6	7	7	7	5'-nucleotidase domain-containing protein 3 OS=Mus musculus OX=10090 GN=Nt5dc3
Q3UQN2	Fcho2	0.668	Down	0.0032958	88.733	1.8638	3.5	3	3	3	F-BAR domain only protein 2 OS=Mus musculus OX=10090 GN=Fcho2
Q3URQ7	Mthfsd	0.796	Down	0.0146771	40.789	0.91078	4	2	2	2	Methenyltetrahydrofolate synthase domain-containing protein OS=Mus musculus OX=10090 GN=Mthfsd
Q5DTL9	Slc4a10	0.648	Down	0.0029439	125.82	22.636	8.1	8	11	5	Sodium-driven chloride bicarbonate exchanger OS=Mus musculus OX=10090 GN=Slc4a10
Q60634	Flot2	0.73	Down	0.00046031	47.037	52.103	27.6	11	15	11	Flotillin-2 OS=Mus musculus OX=10090 GN=Flot2
Q61024	Asns	0.801	Down	0.0079373	64.282	52.25	23	12	21	12	Asparagine synthetase [glutamine-hydrolyzing] OS=Mus musculus OX=10090 GN=Asns
Q61048	Wbp4	0.824	Down	0.0022591	42.136	20.802	12.8	4	6	4	WW domain-binding protein 4 OS=Mus musculus OX=10090 GN=Wbp4
Q61527	Erbb4	0.5	Down	0.00057629	146.85	14.733	4.1	4	6	3	Receptor tyrosine-protein kinase erbB-4 OS=Mus musculus OX=10090 GN=Erbb4
Q61823	Pdcd4	0.823	Down	0.009616	51.702	11.578	11.5	5	5	5	Programmed cell death protein 4 OS=Mus musculus OX=10090 GN=Pdcd4
Q62073	Map3k7	0.767	Down	0.0095605	64.227	18.017	9.2	4	4	4	Mitogen-activated protein kinase kinase kinase 7 OS=Mus musculus OX=10090 GN=Map3k7
Q62393	Tpd52	0.699	Down	0.0062601	24.313	21.839	17.9	3	4	3	Tumor protein D52 OS=Mus musculus OX=10090 GN=Tpd52
Q62420	Sh3gl2	0.312	Down	0.00020025	39.955	67.226	55.4	18	50	13	Endophilin-A1 OS=Mus musculus OX=10090 GN=Sh3gl2
Q63943	Mef2d	0.801	Down	0.010725	55.064	35.076	17.7	7	9	6	Myocyte-specific enhancer factor 2D OS=Mus musculus OX=10090 GN=Mef2d
Q64331	Myo6	0.83	Down	0.02704	146.41	75.451	17.2	20	23	20	Unconventional myosin-VI OS=Mus musculus OX=10090 GN=Myo6
Q64455	Ptprj	0.68	Down	0.0091009	136.77	2.0077	2.6	3	4	3	Receptor-type tyrosine-protein phosphatase eta OS=Mus musculus OX=10090 GN=Ptprj
Q64674	Srm	0.802	Down	0.00030297	33.995	37.808	23.2	5	12	5	Spermidine synthase OS=Mus musculus OX=10090 GN=Srm
Q6P1J0	Maneal	0.715	Down	0.040919	51.105	10.129	4.9	2	3	2	"Glycoprotein endo-alpha-1,2-mannosidase-like protein OS=Mus musculus OX=10090 GN=Maneal"
Q6P542	Abcf1	0.825	Down	0.0145638	94.944	99.516	18	13	18	13	ATP-binding cassette sub-family F member 1 OS=Mus musculus OX=10090 GN=Abcf1
Q6P5F7	Ttyh3	0.802	Down	0.020136	57.713	4.0613	6.5	4	6	4	Protein tweety homolog 3 OS=Mus musculus OX=10090 GN=Ttyh3
Q6WKZ8	Ubr2	0.704	Down	0.040357	199.15	12.343	3.2	6	6	6	E3 ubiquitin-protein ligase UBR2 OS=Mus musculus OX=10090 GN=Ubr2
Q6Y685	Tacc1	0.807	Down	0.0188374	83.951	3.1757	4	3	3	2	Transforming acidic coiled-coil-containing protein 1 OS=Mus musculus OX=10090 GN=Tacc1
Q7TQD2	Tppp	0.794	Down	0.029784	23.574	23.036	30.3	8	13	8	Tubulin polymerization-promoting protein OS=Mus musculus OX=10090 GN=Tppp
Q80TE4	Sipa1l2	0.706	Down	0.025735	189.41	14.395	5.4	9	9	9	Signal-induced proliferation-associated 1-like protein 2 OS=Mus musculus OX=10090 GN=Sipa1l2
Q80TK0	Kiaa1107	0.811	Down	0.03506	148.74	45.456	11.4	14	16	14	Uncharacterized protein KIAA1107 OS=Mus musculus OX=10090 GN=Kiaa1107
Q80YS6	Afap1	0.729	Down	0.0116979	80.614	17.699	14.2	10	11	10	Actin filament-associated protein 1 OS=Mus musculus OX=10090 GN=Afap1
Q811Q9	Pcyt1b	0.546	Down	0.039176	41.9	-2	20.1	6	8	1	Choline-phosphate cytidylyltransferase B OS=Mus musculus OX=10090 GN=Pcyt1b
Q8BG16	Slc6a15	0.814	Down	0.029277	81.792	1.7872	2.1	2	3	1	Sodium-dependent neutral amino acid transporter B(0)AT2 OS=Mus musculus OX=10090 GN=Slc6a15
Q8BL65	Ablim2	0.77	Down	0.0022833	68.106	9.8998	4.7	3	3	2	Actin-binding LIM protein 2 OS=Mus musculus OX=10090 GN=Ablim2
Q8BNJ6	Neto2	0.804	Down	0.0093155	59.367	13.673	10.7	6	6	6	Neuropilin and tolloid-like protein 2 OS=Mus musculus OX=10090 GN=Neto2
Q8BNY6	Ncs1	0.765	Down	0.027437	21.878	38.44	40	7	10	7	Neuronal calcium sensor 1 OS=Mus musculus OX=10090 GN=Ncs1
Q8BRN9	Cc2d1b	0.805	Down	0.0161763	93.09	2.3746	2	2	2	2	Coiled-coil and C2 domain-containing protein 1B OS=Mus musculus OX=10090 GN=Cc2d1b
Q8BVL3	Snx17	0.82	Down	0.0173842	52.797	29.46	13.2	6	6	6	Sorting nexin-17 OS=Mus musculus OX=10090 GN=Snx17
Q8BWW4	Larp4	0.792	Down	0.00029767	79.763	16.79	7.6	5	6	5	La-related protein 4 OS=Mus musculus OX=10090 GN=Larp4
Q8BZF8	Pgm5	0.808	Down	0.020582	62.219	9.5046	6	3	3	3	Phosphoglucomutase-like protein 5 OS=Mus musculus OX=10090 GN=Pgm5
Q8C0Z1	Fam234a	0.807	Down	0.0035425	60.575	5.6198	3.4	2	3	2	Protein FAM234A OS=Mus musculus OX=10090 GN=Fam234a
Q8C996	Tmem163	0.825	Down	0.0143389	31.193	2.4862	4.9	1	1	1	Transmembrane protein 163 OS=Mus musculus OX=10090 GN=Tmem163
Q8CE90	Map2k7	0.833	Down	0.0052018	59.312	5.9594	5.2	3	4	3	Dual specificity mitogen-activated protein kinase kinase 7 OS=Mus musculus OX=10090 GN=Map2k7
Q8CJ40	Crocc	0.824	Down	0.036622	226.94	4.3676	1.7	4	5	4	Rootletin OS=Mus musculus OX=10090 GN=Crocc
Q8JZR6	Slc4a8	0.71	Down	0.000176949	122.42	-2	3.5	4	8	1	Electroneutral sodium bicarbonate exchanger 1 OS=Mus musculus OX=10090 GN=Slc4a8
Q8K2C8	Gpat4	0.779	Down	0.029259	52.181	15.681	8.6	4	4	4	Glycerol-3-phosphate acyltransferase 4 OS=Mus musculus OX=10090 GN=Gpat4
Q8K2Q9	Shtn1	0.807	Down	0.023558	71.342	12.764	9.2	5	5	5	Shootin-1 OS=Mus musculus OX=10090 GN=Shtn1
Q8K353	Cystm1	0.68	Down	0.040119	11.402	3.1923	9.6	1	1	1	Cysteine-rich and transmembrane domain-containing protein 1 OS=Mus musculus OX=10090 GN=Cystm1
Q8R1N4	Nudcd3	0.781	Down	0.046256	40.89	13.612	20.1	7	9	7	NudC domain-containing protein 3 OS=Mus musculus OX=10090 GN=Nudcd3
Q8R1R3	Stard7	0.764	Down	0.0030185	43.144	6.4719	12.9	6	7	6	"StAR-related lipid transfer protein 7, mitochondrial OS=Mus musculus OX=10090 GN=Stard7"
Q8R5C5	Actr1b	0.821	Down	0.0044768	42.281	53.91	24.7	9	19	4	Beta-centractin OS=Mus musculus OX=10090 GN=Actr1b
Q8VED2	Bloc1s4	0.782	Down	0.0199008	23.112	1.0929	3.7	1	1	1	Biogenesis of lysosome-related organelles complex 1 subunit 4 OS=Mus musculus OX=10090 GN=Bloc1s4
Q8VH37	Hdac8	0.829	Down	0.0094828	41.771	5.4294	5	1	1	1	Histone deacetylase 8 OS=Mus musculus OX=10090 GN=Hdac8
Q91V01	Lpcat3	0.816	Down	0.047923	56.146	35.277	11.5	5	7	5	Lysophospholipid acyltransferase 5 OS=Mus musculus OX=10090 GN=Lpcat3
Q91V12	Acot7	0.809	Down	0.00189586	42.536	86.737	28.9	10	29	10	Cytosolic acyl coenzyme A thioester hydrolase OS=Mus musculus OX=10090 GN=Acot7
Q91VE6	Nifk	0.827	Down	0.0131438	36.265	28.432	19.9	5	6	5	MKI67 FHA domain-interacting nucleolar phosphoprotein OS=Mus musculus OX=10090 GN=Nifk
Q91WA4	Cxxc5	0.784	Down	0.047338	32.812	5.0218	3.2	1	1	1	CXXC-type zinc finger protein 5 OS=Mus musculus OX=10090 GN=Cxxc5
Q91WK1	Spryd4	0.78	Down	0.021081	23.275	2.2464	11.6	1	1	1	SPRY domain-containing protein 4 OS=Mus musculus OX=10090 GN=Spryd4
Q91WL8	Wwox	0.793	Down	0.0026028	46.512	11.252	7.2	3	4	3	WW domain-containing oxidoreductase OS=Mus musculus OX=10090 GN=Wwox
Q91YE3	Egln1	0.816	Down	0.0112792	43.11	6.6047	12.2	5	5	5	Egl nine homolog 1 OS=Mus musculus OX=10090 GN=Egln1
Q921C5	Bicd2	0.796	Down	0.0150758	93.39	20.748	10.4	8	8	7	Protein bicaudal D homolog 2 OS=Mus musculus OX=10090 GN=Bicd2
Q921N6	Ddx27	0.826	Down	0.042442	85.938	6.1872	3.7	3	3	3	Probable ATP-dependent RNA helicase DDX27 OS=Mus musculus OX=10090 GN=Ddx27
Q99K95	Rtfdc1	0.632	Down	0.015138	33.934	4.2849	9.4	2	2	2	Protein RTF2 homolog OS=Mus musculus OX=10090 GN=Rtfdc1
Q99KD5	Unc45a	0.807	Down	0.03882	103.45	16.104	8.8	8	8	8	Protein unc-45 homolog A OS=Mus musculus OX=10090 GN=Unc45a
Q99LN9	Dohh	0.791	Down	0.004716	32.905	30.487	16.6	4	5	4	Deoxyhypusine hydroxylase OS=Mus musculus OX=10090 GN=Dohh
Q99PJ0	Ntm	0.819	Down	0.00103946	37.984	40.715	26.7	9	27	9	Neurotrimin OS=Mus musculus OX=10090 GN=Ntm
Q99PP7	Trim33	0.814	Down	0.00144193	123.84	74.728	12.4	12	16	11	E3 ubiquitin-protein ligase TRIM33 OS=Mus musculus OX=10090 GN=Trim33
Q9CQ88	Tspan31	0.803	Down	0.030257	22.694	10.861	13.8	3	5	2	Tetraspanin-31 OS=Mus musculus OX=10090 GN=Tspan31
Q9CXI0	Coq5	0.782	Down	0.03842	37.335	20.862	6.4	1	1	1	"2-methoxy-6-polyprenyl-1,4-benzoquinol methylase, mitochondrial OS=Mus musculus OX=10090 GN=Coq5"
Q9D1C8	Vps28	0.822	Down	0.0118965	25.452	53.206	38.5	8	14	8	Vacuolar protein sorting-associated protein 28 homolog OS=Mus musculus OX=10090 GN=Vps28
Q9D1G2	Pmvk	0.67	Down	0.0084157	21.916	21.7	30.7	7	8	7	Phosphomevalonate kinase OS=Mus musculus OX=10090 GN=Pmvk
Q9D2R0	Aacs	0.781	Down	0.0105406	75.199	97.462	28.6	19	38	19	Acetoacetyl-CoA synthetase OS=Mus musculus OX=10090 GN=Aacs
Q9D3S3	Snx29	0.712	Down	0.00075732	91.386	4.3687	3.9	3	3	3	Sorting nexin-29 OS=Mus musculus OX=10090 GN=Snx29
Q9DAW9	Cnn3	0.65	Down	0.0067579	36.428	34.856	38.5	9	20	9	Calponin-3 OS=Mus musculus OX=10090 GN=Cnn3
Q9DBG7	Srpra	0.786	Down	0.00136461	69.622	19.102	10.1	6	9	6	Signal recognition particle receptor subunit alpha OS=Mus musculus OX=10090 GN=Srpra
Q9DCH6	Zfand6	0.772	Down	0.0062047	24.001	1.7321	4	1	2	1	AN1-type zinc finger protein 6 OS=Mus musculus OX=10090 GN=Zfand6
Q9EQC4	Elovl4	0.819	Down	0.0168038	36.506	14.404	9.6	3	4	3	Elongation of very long chain fatty acids protein 4 OS=Mus musculus OX=10090 GN=Elovl4
Q9EQP2	Ehd4	0.796	Down	0.041175	61.48	6.5268	12	6	8	3	EH domain-containing protein 4 OS=Mus musculus OX=10090 GN=Ehd4
Q9ERB0	Snap29	0.721	Down	0.0188966	29.572	20.895	31.9	7	9	7	Synaptosomal-associated protein 29 OS=Mus musculus OX=10090 GN=Snap29
Q9ESJ4	Nckipsd	0.828	Down	0.022182	78.572	6.4864	6.6	4	4	4	NCK-interacting protein with SH3 domain OS=Mus musculus OX=10090 GN=Nckipsd
Q9JHJ0	Tmod3	0.794	Down	0.00171714	39.502	13.346	26.1	9	12	8	Tropomodulin-3 OS=Mus musculus OX=10090 GN=Tmod3
Q9JI99	Sgpp1	0.771	Down	0.049637	47.744	3.5855	8.8	4	5	4	Sphingosine-1-phosphate phosphatase 1 OS=Mus musculus OX=10090 GN=Sgpp1
Q9JIA1	Lgi1	0.676	Down	0.02552	63.643	10.056	9.5	6	7	6	Leucine-rich glioma-inactivated protein 1 OS=Mus musculus OX=10090 GN=Lgi1
Q9JJ78	Pbk	0.782	Down	0.046598	36.744	1.1463	2.1	1	1	1	Lymphokine-activated killer T-cell-originated protein kinase OS=Mus musculus OX=10090 GN=Pbk
Q9JJA4	Wdr12	0.758	Down	0.002699	47.346	24.697	13.9	5	6	5	Ribosome biogenesis protein WDR12 OS=Mus musculus OX=10090 GN=Wdr12
Q9JKK7	Tmod2	0.825	Down	0.00066215	39.51	90.835	35	12	18	11	Tropomodulin-2 OS=Mus musculus OX=10090 GN=Tmod2
Q9JLM8	Dclk1	0.731	Down	0.00156297	84.152	232.35	37.6	24	53	21	Serine/threonine-protein kinase DCLK1 OS=Mus musculus OX=10090 GN=Dclk1
Q9JM52	Mink1	0.528	Down	0.042538	147.29	11.861	10.1	14	21	7	Misshapen-like kinase 1 OS=Mus musculus OX=10090 GN=Mink1
Q9QUJ7	Acsl4	0.826	Down	0.0028362	79.076	30.357	15.8	10	13	10	Long-chain-fatty-acid--CoA ligase 4 OS=Mus musculus OX=10090 GN=Acsl4
Q9QXJ1	Apbb1	0.795	Down	0.0065048	77.383	43.221	14.5	8	12	8	Amyloid-beta A4 precursor protein-binding family B member 1 OS=Mus musculus OX=10090 GN=Apbb1
Q9QYI4	Dnajb12	0.811	Down	0.042284	41.987	7.513	9.8	4	5	4	DnaJ homolog subfamily B member 12 OS=Mus musculus OX=10090 GN=Dnajb12
Q9QYJ3	Dnajb1	0.791	Down	0.0025162	38.167	23.405	30.6	11	17	11	DnaJ homolog subfamily B member 1 OS=Mus musculus OX=10090 GN=Dnajb1
Q9R0B7	Znf346	0.764	Down	0.0044213	32.698	2.7358	7.5	3	3	3	Zinc finger protein 346 OS=Mus musculus OX=10090 GN=Znf346
Q9WU84	Ccs	0.824	Down	0.022402	28.911	4.3831	12	4	6	4	Copper chaperone for superoxide dismutase OS=Mus musculus OX=10090 GN=Ccs
Q9Z0Y1	Dctn3	0.825	Down	0.025515	20.978	20.82	38.2	7	11	7	Dynactin subunit 3 OS=Mus musculus OX=10090 GN=Dctn3
Q9Z2I2	Fkbp1b	0.807	Down	0.00067908	11.797	10.617	13	1	2	1	Peptidyl-prolyl cis-trans isomerase FKBP1B OS=Mus musculus OX=10090 GN=Fkbp1b
Q9Z2X2	Psmd10	0.806	Down	0.00104449	25.083	85.439	26.8	5	5	5	26S proteasome non-ATPase regulatory subunit 10 OS=Mus musculus OX=10090 GN=Psmd10
A2A432	Cul4b	1.369	Up	0.00184488	110.7	35.113	20.3	21	24	15	Cullin-4B OS=Mus musculus OX=10090 GN=Cul4b
A2AN08	Ubr4	1.23	Up	0.040783	572.28	177.36	10.6	53	61	53	E3 ubiquitin-protein ligase UBR4 OS=Mus musculus OX=10090 GN=Ubr4
A2ANX9	Znf711	1.439	Up	0.0179022	86.414	1.5878	2.4	2	2	1	Zinc finger protein 711 OS=Mus musculus OX=10090 GN=Znf711
A2AR50	Ralgps1	1.389	Up	0.0140964	65.474	9.5063	7	4	4	4	Ras-specific guanine nucleotide-releasing factor RalGPS1 OS=Mus musculus OX=10090 GN=Ralgps1
A2CG63	Arid4b	1.218	Up	0.0088788	147.64	31.411	5.1	6	6	6	AT-rich interactive domain-containing protein 4B OS=Mus musculus OX=10090 GN=Arid4b
B2RUJ5	Apba1	1.468	Up	0.00093671	92.908	17.953	8.3	6	7	5	Amyloid-beta A4 precursor protein-binding family A member 1 OS=Mus musculus OX=10090 GN=Apba1
B9EJ86	Osbpl8	1.21	Up	0.0160388	101.27	78.388	12.8	8	12	8	Oxysterol-binding protein-related protein 8 OS=Mus musculus OX=10090 GN=Osbpl8
E9Q735	Ube4a	1.306	Up	0.0170243	118.2	13.184	9.3	8	9	8	Ubiquitin conjugation factor E4 A OS=Mus musculus OX=10090 GN=Ube4a
F6ZDS4	Tpr	1.35	Up	0.0097847	273.99	323.31	31.9	72	111	72	Nucleoprotein TPR OS=Mus musculus OX=10090 GN=Tpr
J3QNX5	Shisa8	1.598	Up	0.025164	42.462	6.607	5	2	2	2	Protein shisa-8 OS=Mus musculus OX=10090 GN=Shisa8
O08759	Ube3a	1.297	Up	0.00198497	99.818	133.2	27.2	23	43	23	Ubiquitin-protein ligase E3A OS=Mus musculus OX=10090 GN=Ube3a
O08848	Trove2	1.461	Up	0.00103525	60.123	24.579	31.8	18	28	18	60 kDa SS-A/Ro ribonucleoprotein OS=Mus musculus OX=10090 GN=Trove2
O35099	Map3k5	1.227	Up	0.042696	154.51	4.749	4	6	6	6	Mitogen-activated protein kinase kinase kinase 5 OS=Mus musculus OX=10090 GN=Map3k5
O35449	Prrt1	1.421	Up	0.00021796	31.389	19.515	8.5	2	2	2	Proline-rich transmembrane protein 1 OS=Mus musculus OX=10090 GN=Prrt1
O35454	Clcn6	1.258	Up	0.0178559	96.979	37.367	6.9	5	7	5	Chloride transport protein 6 OS=Mus musculus OX=10090 GN=Clcn6
O54946	Dnajb6	1.339	Up	0.043004	39.807	16.785	10.4	4	5	3	DnaJ homolog subfamily B member 6 OS=Mus musculus OX=10090 GN=Dnajb6
O55229	Chkb	1.321	Up	0.00045617	45.126	9.2195	12.7	5	5	5	Choline/ethanolamine kinase OS=Mus musculus OX=10090 GN=Chkb
O70305	Atxn2	1.214	Up	0.018058	136.48	24.829	7.2	9	11	7	Ataxin-2 OS=Mus musculus OX=10090 GN=Atxn2
O88630	Gosr1	1.205	Up	0.0063032	28.489	1.3432	6.4	2	2	2	Golgi SNAP receptor complex member 1 OS=Mus musculus OX=10090 GN=Gosr1
O88809	Dcx	1.742	Up	0.0021993	40.612	96.148	46.7	14	42	11	Neuronal migration protein doublecortin OS=Mus musculus OX=10090 GN=Dcx
O88910	Mpp3	1.226	Up	0.0095239	64.4	52.685	28	16	25	16	MAGUK p55 subfamily member 3 OS=Mus musculus OX=10090 GN=Mpp3
P04925	Prnp	1.73	Up	0.044116	27.977	20.841	28	7	12	7	Major prion protein OS=Mus musculus OX=10090 GN=Prnp
P05202	Got2	1.268	Up	0.0036572	47.411	191.18	45.8	19	50	19	"Aspartate aminotransferase, mitochondrial OS=Mus musculus OX=10090 GN=Got2"
P07903	Ercc1	1.29	Up	0.0126806	32.909	8.2572	8.1	2	2	2	DNA excision repair protein ERCC-1 OS=Mus musculus OX=10090 GN=Ercc1
P08414	Camk4	1.4	Up	0.00032354	52.627	41.239	30.5	15	26	15	Calcium/calmodulin-dependent protein kinase type IV OS=Mus musculus OX=10090 GN=Camk4
P10637	Mapt	1.376	Up	0.035139	76.243	89.914	21.3	14	35	14	Microtubule-associated protein tau OS=Mus musculus OX=10090 GN=Mapt
P13595	Ncam1	1.227	Up	0.00195784	119.43	323.31	36.9	39	120	39	Neural cell adhesion molecule 1 OS=Mus musculus OX=10090 GN=Ncam1
P20357	Map2	1.231	Up	0.0033768	199.13	323.31	43.8	75	162	75	Microtubule-associated protein 2 OS=Mus musculus OX=10090 GN=Map2
P26883	Fkbp1a	1.216	Up	0.0109826	11.922	34.437	25	2	12	2	Peptidyl-prolyl cis-trans isomerase FKBP1A OS=Mus musculus OX=10090 GN=Fkbp1a
P28028	Braf	1.222	Up	0.02404	88.779	9.1582	9.2	7	11	4	Serine/threonine-protein kinase B-raf OS=Mus musculus OX=10090 GN=Braf
P35279	Rab6a	1.28	Up	0.00051945	23.59	110.01	54.3	11	42	5	Ras-related protein Rab-6A OS=Mus musculus OX=10090 GN=Rab6a
P39688	Fyn	1.285	Up	0.00127802	60.674	59.794	16	8	11	6	Tyrosine-protein kinase Fyn OS=Mus musculus OX=10090 GN=Fyn
P40749	Syt4	1.448	Up	0.026763	47.658	11.076	8.2	3	4	3	Synaptotagmin-4 OS=Mus musculus OX=10090 GN=Syt4
P46664	Adss	1.328	Up	0.027024	50.02	53.267	26.1	11	16	10	Adenylosuccinate synthetase isozyme 2 OS=Mus musculus OX=10090 GN=Adss
P46684	Zic1	1.25	Up	0.030081	48.33	20.888	23	8	15	4	Zinc finger protein ZIC 1 OS=Mus musculus OX=10090 GN=Zic1
P47708	Rph3a	1.312	Up	0.032581	75.488	115.11	39.8	20	29	20	Rabphilin-3A OS=Mus musculus OX=10090 GN=Rph3a
P48193	Epb41	1.424	Up	0.00170324	95.91	125.47	26.9	20	37	17	Protein 4.1 OS=Mus musculus OX=10090 GN=Epb41
P48318	Gad1	1.466	Up	0.029535	66.648	10.332	3.7	2	2	2	Glutamate decarboxylase 1 OS=Mus musculus OX=10090 GN=Gad1
P48453	Ppp3cb	1.344	Up	0.00054065	59.173	72.108	26.7	12	33	7	Serine/threonine-protein phosphatase 2B catalytic subunit beta isoform OS=Mus musculus OX=10090 GN=Ppp3cb
P49813	Tmod1	1.545	Up	0.0062804	40.466	11.865	18.4	7	10	6	Tropomodulin-1 OS=Mus musculus OX=10090 GN=Tmod1
P51906	Slc1a1	1.39	Up	0.02518	56.693	5.4719	5	2	3	2	Excitatory amino acid transporter 3 OS=Mus musculus OX=10090 GN=Slc1a1
P52912	Tia1	1.376	Up	4.1877e-05	42.799	49.554	17.1	7	17	4	Nucleolysin TIA-1 OS=Mus musculus OX=10090 GN=Tia1
P55012	Slc12a2	1.239	Up	0.0109389	131.03	46.974	11.8	13	18	13	Solute carrier family 12 member 2 OS=Mus musculus OX=10090 GN=Slc12a2
P56581	Tdg	1.23	Up	0.040176	46.879	10.913	11.4	4	4	4	G/T mismatch-specific thymine DNA glycosylase OS=Mus musculus OX=10090 GN=Tdg
P59913	Pcmtd1	1.522	Up	0.0045983	40.693	2.3247	4.8	2	2	2	Protein-L-isoaspartate O-methyltransferase domain-containing protein 1 OS=Mus musculus OX=10090 GN=Pcmtd1
P61028	Rab8b	1.288	Up	0.0027009	23.603	23.103	40.6	8	24	2	Ras-related protein Rab-8B OS=Mus musculus OX=10090 GN=Rab8b
P62340	Tbpl1	1.355	Up	0.0069596	20.886	24.891	18.3	3	4	3	TATA box-binding protein-like protein 1 OS=Mus musculus OX=10090 GN=Tbpl1
P62874	Gnb1	1.246	Up	0.0094633	37.377	256.83	36.5	11	45	5	Guanine nucleotide-binding protein G(I)/G(S)/G(T) subunit beta-1 OS=Mus musculus OX=10090 GN=Gnb1
P62960	Ybx1	1.303	Up	0.0084974	35.73	148.31	34.2	8	36	5	Nuclease-sensitive element-binding protein 1 OS=Mus musculus OX=10090 GN=Ybx1
P63328	Ppp3ca	1.281	Up	0.0106379	58.643	127.57	32.8	14	57	9	Serine/threonine-protein phosphatase 2B catalytic subunit alpha isoform OS=Mus musculus OX=10090 GN=Ppp3ca
P70205	Adcyap1r1	1.451	Up	0.0061224	56.639	2.0589	5.2	3	3	3	Pituitary adenylate cyclase-activating polypeptide type I receptor OS=Mus musculus OX=10090 GN=Adcyap1r1
P70232	Chl1	1.438	Up	0.0011181	135.07	130.07	22.8	22	34	22	Neural cell adhesion molecule L1-like protein OS=Mus musculus OX=10090 GN=Chl1
P70399	Tp53bp1	1.345	Up	0.0021204	212.73	323.31	29.3	39	64	39	TP53-binding protein 1 OS=Mus musculus OX=10090 GN=Tp53bp1
P70414	Slc8a1	1.258	Up	0.002665	108.03	26.081	11.1	11	14	11	Sodium/calcium exchanger 1 OS=Mus musculus OX=10090 GN=Slc8a1
P84086	Cplx2	1.214	Up	0.04632	15.394	82.189	54.5	8	22	6	Complexin-2 OS=Mus musculus OX=10090 GN=Cplx2
P97379	G3bp2	1.355	Up	0.0003988	54.087	54.986	31.1	14	25	12	Ras GTPase-activating protein-binding protein 2 OS=Mus musculus OX=10090 GN=G3bp2
P97772	Grm1	1.246	Up	0.0065775	133.21	59.896	10.7	13	19	12	Metabotropic glutamate receptor 1 OS=Mus musculus OX=10090 GN=Grm1
P97823	Lypla1	1.43	Up	0.0073235	24.687	8.0113	13.9	3	6	3	Acyl-protein thioesterase 1 OS=Mus musculus OX=10090 GN=Lypla1
P98156	Vldlr	1.45	Up	0.0147997	96.372	16.526	7.7	7	7	7	Very low-density lipoprotein receptor OS=Mus musculus OX=10090 GN=Vldlr
Q01063	Pde4d	1.215	Up	0.0031622	84.562	40.99	17.3	13	19	13	"cAMP-specific 3',5'-cyclic phosphodiesterase 4D OS=Mus musculus OX=10090 GN=Pde4d"
Q06335	Aplp2	1.248	Up	0.0029561	80.466	15.549	12	8	9	7	Amyloid-like protein 2 OS=Mus musculus OX=10090 GN=Aplp2
Q0PHV7	Dact3	1.776	Up	0.0111197	63.286	2.7517	1.8	1	1	1	Dapper homolog 3 OS=Mus musculus OX=10090 GN=Dact3
Q14AX6	Cdk12	1.225	Up	0.002241	163.68	17.574	4.5	6	7	5	Cyclin-dependent kinase 12 OS=Mus musculus OX=10090 GN=Cdk12
Q3U0V1	Khsrp	1.351	Up	0.00151949	76.775	297.41	50.3	30	72	26	Far upstream element-binding protein 2 OS=Mus musculus OX=10090 GN=Khsrp
Q3UDE2	Ttll12	1.262	Up	0.00076432	74.042	75.059	18.2	8	10	8	Tubulin--tyrosine ligase-like protein 12 OS=Mus musculus OX=10090 GN=Ttll12
Q3UE31	---	1.268	Up	0.00138202	45.96	11.801	16.3	6	7	6	Uncharacterized protein KIAA0930 homolog OS=Mus musculus OX=10090
Q3UF64	Rnft2	1.214	Up	0.022442	48.855	15.109	4.9	1	1	1	RING finger and transmembrane domain-containing protein 2 OS=Mus musculus OX=10090 GN=Rnft2
Q3UH60	Dip2b	1.357	Up	0.00026036	171.12	323.31	35.1	47	94	45	Disco-interacting protein 2 homolog B OS=Mus musculus OX=10090 GN=Dip2b
Q3UHG7	Lchn	1.353	Up	0.040102	51.427	9.887	14.7	6	7	6	Protein LCHN OS=Mus musculus OX=10090 GN=Lchn
Q3UVU3	Slc30a10	1.532	Up	0.0058632	50.91	3.3234	2.8	1	2	1	Zinc transporter 10 OS=Mus musculus OX=10090 GN=Slc30a10
Q3UYG8	Macrod2	1.242	Up	0.0080369	52.144	1.757	2.5	1	1	1	O-acetyl-ADP-ribose deacetylase MACROD2 OS=Mus musculus OX=10090 GN=Macrod2
Q5FWI3	Tmem2	1.561	Up	0.0020224	153.8	11.254	7.2	9	10	8	Cell surface hyaluronidase OS=Mus musculus OX=10090 GN=Tmem2
Q5GH67	Xkr4	1.263	Up	0.0053956	71.502	78.843	7.7	3	4	3	XK-related protein 4 OS=Mus musculus OX=10090 GN=Xkr4
Q5PSV9	Mdc1	1.244	Up	0.016119	184.67	6.7281	2.6	4	4	4	Mediator of DNA damage checkpoint protein 1 OS=Mus musculus OX=10090 GN=Mdc1
Q5SSW2	Psme4	1.243	Up	0.0092801	211.19	17.107	6	11	13	11	Proteasome activator complex subunit 4 OS=Mus musculus OX=10090 GN=Psme4
Q5SYH2	Tmem199	1.348	Up	0.005419	23.099	10.131	13.5	2	2	2	Transmembrane protein 199 OS=Mus musculus OX=10090 GN=Tmem199
Q60790	Rasa3	1.255	Up	0.0123594	95.986	106.48	32.6	23	32	23	Ras GTPase-activating protein 3 OS=Mus musculus OX=10090 GN=Rasa3
Q60875	Arhgef2	1.225	Up	0.0130419	111.97	76.164	23.2	23	30	23	Rho guanine nucleotide exchange factor 2 OS=Mus musculus OX=10090 GN=Arhgef2
Q60931	Vdac3	1.232	Up	0.0165226	30.752	191.52	41	10	39	10	Voltage-dependent anion-selective channel protein 3 OS=Mus musculus OX=10090 GN=Vdac3
Q61036	Pak3	1.377	Up	0.0139369	62.397	1.9498	18.1	9	18	1	Serine/threonine-protein kinase PAK 3 OS=Mus musculus OX=10090 GN=Pak3
Q61137	Astn1	1.318	Up	0.0088977	144.88	10.336	3.5	4	4	4	Astrotactin-1 OS=Mus musculus OX=10090 GN=Astn1
Q61548	Snap91	1.813	Up	0.0040209	91.85	190.82	23.8	16	41	14	Clathrin coat assembly protein AP180 OS=Mus musculus OX=10090 GN=Snap91
Q61712	Dnajc1	1.343	Up	0.0083185	63.869	1.5167	2	1	1	1	DnaJ homolog subfamily C member 1 OS=Mus musculus OX=10090 GN=Dnajc1
Q62277	Syp	1.202	Up	0.0179774	34.024	12.665	19.4	7	17	7	Synaptophysin OS=Mus musculus OX=10090 GN=Syp
Q62520	Zic2	1.353	Up	0.048	54.953	17.111	13.8	7	14	3	Zinc finger protein ZIC 2 OS=Mus musculus OX=10090 GN=Zic2
Q63739	Ptp4a1	1.304	Up	0.0070229	19.815	7.14	38.7	6	6	3	Protein tyrosine phosphatase type IVA 1 OS=Mus musculus OX=10090 GN=Ptp4a1
Q63810	Ppp3r1	1.333	Up	0.034983	19.3	76.719	45.9	7	20	7	Calcineurin subunit B type 1 OS=Mus musculus OX=10090 GN=Ppp3r1
Q63959	Kcnc3	1.273	Up	0.020122	82.142	1.1892	2.5	2	2	1	Potassium voltage-gated channel subfamily C member 3 OS=Mus musculus OX=10090 GN=Kcnc3
Q64105	Spr	1.302	Up	0.00169536	27.883	61.934	50.6	10	18	10	Sepiapterin reductase OS=Mus musculus OX=10090 GN=Spr
Q689Z5	Sbno1	1.632	Up	0.004299	153.74	33.128	9.3	11	11	11	Protein strawberry notch homolog 1 OS=Mus musculus OX=10090 GN=Sbno1
Q6B966	Nlrp14	1.238	Up	0.0009357	113.39	-2	0.9	1	1	1	"NACHT, LRR and PYD domains-containing protein 14 OS=Mus musculus OX=10090 GN=Nlrp14"
Q6P2B1	Tnpo3	1.203	Up	0.00179803	104.17	64.518	15.9	13	20	13	Transportin-3 OS=Mus musculus OX=10090 GN=Tnpo3
Q6P5F6	Slc39a10	1.488	Up	0.0034355	94.393	10.194	7.4	7	10	7	Zinc transporter ZIP10 OS=Mus musculus OX=10090 GN=Slc39a10
Q6PAM1	Txlna	1.301	Up	0.00049754	62.368	24.145	17.9	9	11	9	Alpha-taxilin OS=Mus musculus OX=10090 GN=Txlna
Q6PAR0	Klhdc10	1.221	Up	0.0038218	49.011	7.683	5	2	2	2	Kelch domain-containing protein 10 OS=Mus musculus OX=10090 GN=Klhdc10
Q6PCZ4	Magee1	1.236	Up	0.022858	101.63	5.2156	3.6	3	3	3	Melanoma-associated antigen E1 OS=Mus musculus OX=10090 GN=Magee1
Q6PDI6	Mindy2	1.294	Up	0.0154842	65.636	28.061	12.6	5	5	5	Ubiquitin carboxyl-terminal hydrolase MINDY-2 OS=Mus musculus OX=10090 GN=Mindy2
Q6ZQ29	Taok2	1.314	Up	0.038377	139.3	11.119	6.9	8	9	6	Serine/threonine-protein kinase TAO2 OS=Mus musculus OX=10090 GN=Taok2
Q6ZWR6	Syne1	1.316	Up	0.0026234	1009.9	323.31	16	135	163	133	Nesprin-1 OS=Mus musculus OX=10090 GN=Syne1
Q78JW9	Ubfd1	1.284	Up	0.0029797	40.143	23.637	20.9	5	8	5	Ubiquitin domain-containing protein UBFD1 OS=Mus musculus OX=10090 GN=Ubfd1
Q7TN29	Smap2	1.237	Up	0.030941	46.577	16.402	15.9	6	6	6	Stromal membrane-associated protein 2 OS=Mus musculus OX=10090 GN=Smap2
Q7TN98	Cpeb4	1.402	Up	0.0051804	80.121	8.6293	6.4	4	4	1	Cytoplasmic polyadenylation element-binding protein 4 OS=Mus musculus OX=10090 GN=Cpeb4
Q7TNR6	Igsf21	1.212	Up	0.0046404	51.937	53.531	24.6	9	14	9	Immunoglobulin superfamily member 21 OS=Mus musculus OX=10090 GN=Igsf21
Q7TQF7	Amph	1.26	Up	0.0048991	75.012	129.38	27.3	17	36	16	Amphiphysin OS=Mus musculus OX=10090 GN=Amph
Q80T69	Rsbn1	1.257	Up	0.0192241	89.25	13.127	6.9	5	5	5	Lysine-specific demethylase 9 OS=Mus musculus OX=10090 GN=Rsbn1
Q80TJ1	Cadps	1.205	Up	4.2506e-05	153.11	198.32	33.8	40	79	31	Calcium-dependent secretion activator 1 OS=Mus musculus OX=10090 GN=Cadps
Q80TN7	Nav3	1.532	Up	0.00071862	252.3	11.918	5.4	10	11	9	Neuron navigator 3 OS=Mus musculus OX=10090 GN=Nav3
Q80TY4	St18	1.782	Up	0.00036433	114.75	41.3	14.4	13	13	10	Suppression of tumorigenicity 18 protein OS=Mus musculus OX=10090 GN=St18
Q80VL1	Tdrkh	1.408	Up	0.0040445	62.133	97.925	19.3	9	12	9	Tudor and KH domain-containing protein OS=Mus musculus OX=10090 GN=Tdrkh
Q80X32	---	1.483	Up	0.00051596	20.139	12.979	33.5	5	5	5	UPF0461 protein C5orf24 homolog OS=Mus musculus OX=10090
Q80XJ2	Rnf168	1.211	Up	0.04346	64.778	2.7875	3.4	2	3	2	E3 ubiquitin-protein ligase RNF168 OS=Mus musculus OX=10090 GN=Rnf168
Q810U5	Ccdc50	1.707	Up	0.0106042	35.321	5.5203	7.5	2	2	2	Coiled-coil domain-containing protein 50 OS=Mus musculus OX=10090 GN=Ccdc50
Q8BFY9	Tnpo1	1.24	Up	0.0168982	102.36	92.451	14.6	12	19	9	Transportin-1 OS=Mus musculus OX=10090 GN=Tnpo1
Q8BG39	Sv2b	1.229	Up	0.032225	77.456	48.576	13.2	9	32	7	Synaptic vesicle glycoprotein 2B OS=Mus musculus OX=10090 GN=Sv2b
Q8BGF6	Elmod2	1.455	Up	0.0101781	34.747	5.0665	6.5	2	2	2	ELMO domain-containing protein 2 OS=Mus musculus OX=10090 GN=Elmod2
Q8BGT7	Smndc1	1.229	Up	0.029101	26.753	32.405	31.1	5	7	5	Survival of motor neuron-related-splicing factor 30 OS=Mus musculus OX=10090 GN=Smndc1
Q8BH60	Gopc	1.318	Up	0.00169688	50.662	9.5839	11.9	6	8	6	Golgi-associated PDZ and coiled-coil motif-containing protein OS=Mus musculus OX=10090 GN=Gopc
Q8BHG9	Cggbp1	1.243	Up	0.0040952	18.761	19.911	46.7	7	10	7	CGG triplet repeat-binding protein 1 OS=Mus musculus OX=10090 GN=Cggbp1
Q8BIV3	Ranbp6	1.456	Up	0.000123867	124.59	12.954	8.3	8	10	7	Ran-binding protein 6 OS=Mus musculus OX=10090 GN=Ranbp6
Q8BKI2	Tnrc6b	1.275	Up	0.04378	191.96	33.266	4.4	6	7	6	Trinucleotide repeat-containing gene 6B protein OS=Mus musculus OX=10090 GN=Tnrc6b
Q8BLE7	Slc17a6	1.344	Up	0.025276	64.56	65.811	17.5	7	11	6	Vesicular glutamate transporter 2 OS=Mus musculus OX=10090 GN=Slc17a6
Q8BLQ9	Cadm2	1.28	Up	0.026097	47.558	31.523	17.7	5	9	5	Cell adhesion molecule 2 OS=Mus musculus OX=10090 GN=Cadm2
Q8BLV3	Slc9a7	1.72	Up	0.00068238	80.289	2.5539	2.8	2	3	2	Sodium/hydrogen exchanger 7 OS=Mus musculus OX=10090 GN=Slc9a7
Q8BM85	Tbck	1.215	Up	0.038478	86.37	8.8004	8.9	5	6	5	TBC domain-containing protein kinase-like protein OS=Mus musculus OX=10090 GN=Tbck
Q8BPM0	Daam1	1.314	Up	0.029223	123.37	12.31	7.1	8	10	8	Disheveled-associated activator of morphogenesis 1 OS=Mus musculus OX=10090 GN=Daam1
Q8BSL7	Arf2	1.563	Up	0.00127709	20.746	2.1255	47	8	46	1	ADP-ribosylation factor 2 OS=Mus musculus OX=10090 GN=Arf2
Q8BTG7	Ndrg4	1.382	Up	0.0017373	38.508	10.428	15.6	4	4	4	Protein NDRG4 OS=Mus musculus OX=10090 GN=Ndrg4
Q8BX94	Osbpl2	1.339	Up	0.0127035	55.384	41.45	20.2	7	9	6	Oxysterol-binding protein-related protein 2 OS=Mus musculus OX=10090 GN=Osbpl2
Q8BYJ6	Tbc1d4	1.725	Up	0.00034451	147.45	38.891	9.6	12	17	10	TBC1 domain family member 4 OS=Mus musculus OX=10090 GN=Tbc1d4
Q8BYN5	Fsd1l	1.428	Up	0.000139918	56.885	32.911	8.9	4	5	4	FSD1-like protein OS=Mus musculus OX=10090 GN=Fsd1l
Q8C008	Dzank1	1.589	Up	0.0103235	85.024	1.0016	1.3	1	1	1	Double zinc ribbon and ankyrin repeat-containing protein 1 OS=Mus musculus OX=10090 GN=Dzank1
Q8C078	Camkk2	1.363	Up	9.5654e-05	64.617	11.363	10.4	6	9	6	Calcium/calmodulin-dependent protein kinase kinase 2 OS=Mus musculus OX=10090 GN=Camkk2
Q8C0L0	Tmx4	1.427	Up	0.033897	37.131	21.87	11.6	4	8	4	Thioredoxin-related transmembrane protein 4 OS=Mus musculus OX=10090 GN=Tmx4
Q8C0L9	Gpcpd1	1.328	Up	5.7941e-05	76.578	4.7483	3.7	3	3	3	Glycerophosphocholine phosphodiesterase GPCPD1 OS=Mus musculus OX=10090 GN=Gpcpd1
Q8C0S1	Dis3l	1.216	Up	0.030781	120.28	5.1778	2.8	3	3	3	DIS3-like exonuclease 1 OS=Mus musculus OX=10090 GN=Dis3l
Q8C145	Slc39a6	1.435	Up	0.024561	86.379	7.2403	4.2	3	4	3	Zinc transporter ZIP6 OS=Mus musculus OX=10090 GN=Slc39a6
Q8C181	Mbnl2	1.629	Up	0.00151709	40.156	21.476	20.9	7	10	3	Muscleblind-like protein 2 OS=Mus musculus OX=10090 GN=Mbnl2
Q8C419	Gpr158	1.479	Up	0.0100167	134.42	10.195	3.2	4	4	4	Probable G-protein coupled receptor 158 OS=Mus musculus OX=10090 GN=Gpr158
Q8C8N2	Scai	1.228	Up	0.0131247	70.274	41.024	24.8	13	16	13	Protein SCAI OS=Mus musculus OX=10090 GN=Scai
Q8C8R3	Ank2	1.584	Up	0.0167552	426.26	323.31	22	67	89	60	Ankyrin-2 OS=Mus musculus OX=10090 GN=Ank2
Q8CAA7	Pgm2l1	1.424	Up	0.0070236	70.279	80.382	26.9	19	30	19	"Glucose 1,6-bisphosphate synthase OS=Mus musculus OX=10090 GN=Pgm2l1"
Q8CAY6	Acat2	1.264	Up	0.0166442	41.297	125.72	37.5	11	22	11	"Acetyl-CoA acetyltransferase, cytosolic OS=Mus musculus OX=10090 GN=Acat2"
Q8CBE3	Wdr37	1.225	Up	0.0175171	55.045	22.681	25.2	13	20	13	WD repeat-containing protein 37 OS=Mus musculus OX=10090 GN=Wdr37
Q8CBF3	Ephb1	1.224	Up	0.0125786	109.88	12.516	10.5	9	14	5	Ephrin type-B receptor 1 OS=Mus musculus OX=10090 GN=Ephb1
Q8CCJ4	Amer2	1.4	Up	0.0037591	69.932	39.602	20.7	12	17	12	APC membrane recruitment protein 2 OS=Mus musculus OX=10090 GN=Amer2
Q8CCN5	Bcas3	1.24	Up	0.0080203	101.02	44.743	9.7	7	7	7	Breast carcinoma-amplified sequence 3 homolog OS=Mus musculus OX=10090 GN=Bcas3
Q8CCP0	Nemf	1.281	Up	0.029323	121.19	3.4687	4.3	4	4	4	Nuclear export mediator factor Nemf OS=Mus musculus OX=10090 GN=Nemf
Q8CDG3	Vcpip1	1.237	Up	0.0128377	134.5	59.127	19.3	21	24	21	Deubiquitinating protein VCIP135 OS=Mus musculus OX=10090 GN=Vcpip1
Q8CFE3	Rcor1	1.392	Up	0.0054372	52.714	22.139	17.5	7	9	5	REST corepressor 1 OS=Mus musculus OX=10090 GN=Rcor1
Q8CFE4	Scyl2	1.245	Up	0.00158275	103.32	27.937	11.4	9	10	9	SCY1-like protein 2 OS=Mus musculus OX=10090 GN=Scyl2
Q8CFN5	Mef2c	1.22	Up	0.035437	51.278	3.4054	4.4	2	3	1	Myocyte-specific enhancer factor 2C OS=Mus musculus OX=10090 GN=Mef2c
Q8CHP5	Pym1	1.306	Up	0.028676	22.689	17.703	27.6	3	4	3	Partner of Y14 and mago OS=Mus musculus OX=10090 GN=Pym1
Q8CI08	Slain2	1.266	Up	0.0043182	62.377	13.388	9.5	5	5	5	SLAIN motif-containing protein 2 OS=Mus musculus OX=10090 GN=Slain2
Q8JZP2	Syn3	1.213	Up	0.030397	63.314	85.848	38.5	17	34	15	Synapsin-3 OS=Mus musculus OX=10090 GN=Syn3
Q8JZU2	Slc25a1	1.268	Up	0.0142406	33.931	50.368	26.7	9	20	9	"Tricarboxylate transport protein, mitochondrial OS=Mus musculus OX=10090 GN=Slc25a1"
Q8K1J5	Sde2	1.329	Up	0.00049539	48.58	5.4676	10	4	6	4	Replication stress response regulator SDE2 OS=Mus musculus OX=10090 GN=Sde2
Q8K212	Pacs1	1.21	Up	0.0071785	104.83	146.16	21.9	17	29	16	Phosphofurin acidic cluster sorting protein 1 OS=Mus musculus OX=10090 GN=Pacs1
Q8K382	Dennd1a	1.296	Up	0.000144872	111.54	1.53	1	1	1	1	DENN domain-containing protein 1A OS=Mus musculus OX=10090 GN=Dennd1a
Q8K3K8	Optn	1.216	Up	0.0021246	67.017	141.79	31.5	20	34	20	Optineurin OS=Mus musculus OX=10090 GN=Optn
Q8K596	Slc8a2	1.238	Up	0.044659	100.71	122.09	20.1	14	17	14	Sodium/calcium exchanger 2 OS=Mus musculus OX=10090 GN=Slc8a2
Q8VDQ8	Sirt2	1.545	Up	0.0031375	43.256	89.239	33.2	10	17	10	NAD-dependent protein deacetylase sirtuin-2 OS=Mus musculus OX=10090 GN=Sirt2
Q8VE92	Rbm4b	1.401	Up	0.027435	39.991	116.36	42.6	13	23	2	RNA-binding protein 4B OS=Mus musculus OX=10090 GN=Rbm4b
Q8VEH5	Epm2aip1	1.438	Up	0.0121411	70.095	84.643	28.2	13	18	13	EPM2A-interacting protein 1 OS=Mus musculus OX=10090 GN=Epm2aip1
Q91XY4	Pcdhga4	1.326	Up	0.00072239	100.36	4.1356	2.5	2	2	2	Protocadherin gamma-A4 OS=Mus musculus OX=10090 GN=Pcdhga4
Q922J3	Clip1	1.657	Up	0.00022356	155.81	180.61	31.1	42	62	37	CAP-Gly domain-containing linker protein 1 OS=Mus musculus OX=10090 GN=Clip1
Q924A2	Cic	1.315	Up	0.0160201	258.13	9.9565	0.5	1	1	1	Protein capicua homolog OS=Mus musculus OX=10090 GN=Cic
Q925Q8	Dach2	1.205	Up	0.030683	68.588	1.6699	4.1	3	3	2	Dachshund homolog 2 OS=Mus musculus OX=10090 GN=Dach2
Q99KR6	Rnf34	1.379	Up	0.0066009	42.03	6.5857	10.4	3	3	2	E3 ubiquitin-protein ligase RNF34 OS=Mus musculus OX=10090 GN=Rnf34
Q99N28	Cadm3	1.271	Up	0.00192193	42.964	144.23	46.7	15	37	15	Cell adhesion molecule 3 OS=Mus musculus OX=10090 GN=Cadm3
Q9CQD1	Rab5a	1.417	Up	0.00147574	23.598	66.555	54	9	27	6	Ras-related protein Rab-5A OS=Mus musculus OX=10090 GN=Rab5a
Q9CQU3	Rer1	1.207	Up	0.033939	22.988	19.459	18.9	3	4	3	Protein RER1 OS=Mus musculus OX=10090 GN=Rer1
Q9CQU5	Zwint	1.755	Up	0.045784	28.713	11.513	20.6	6	6	6	ZW10 interactor OS=Mus musculus OX=10090 GN=Zwint
Q9CQV8	Ywhab	1.238	Up	0.006941	28.086	130.49	40.7	10	89	4	14-3-3 protein beta/alpha OS=Mus musculus OX=10090 GN=Ywhab
Q9CWE0	Mtfr1l	1.276	Up	0.0021557	31.726	23.72	23.5	5	7	5	Mitochondrial fission regulator 1-like OS=Mus musculus OX=10090 GN=Mtfr1l
Q9CX00	Ist1	1.371	Up	0.0022592	39.468	25.408	18.5	8	11	8	IST1 homolog OS=Mus musculus OX=10090 GN=Ist1
Q9CXP8	Gng10	1.979	Up	0.00081725	7.2293	11.335	58.8	3	4	3	Guanine nucleotide-binding protein G(I)/G(S)/G(O) subunit gamma-10 OS=Mus musculus OX=10090 GN=Gng10
Q9D0K2	Oxct1	1.217	Up	0.0020368	55.988	154.05	37.7	16	56	16	"Succinyl-CoA:3-ketoacid coenzyme A transferase 1, mitochondrial OS=Mus musculus OX=10090 GN=Oxct1"
Q9D6K7	Ttc33	1.3	Up	0.0192799	29.371	39.843	15.3	2	3	2	Tetratricopeptide repeat protein 33 OS=Mus musculus OX=10090 GN=Ttc33
Q9D6K8	Fundc2	1.538	Up	0.0065246	16.564	11.915	13.2	2	3	2	FUN14 domain-containing protein 2 OS=Mus musculus OX=10090 GN=Fundc2
Q9D853	Eef1akmt2	1.384	Up	0.00044483	26.864	5.2955	9	2	2	2	EEF1A lysine methyltransferase 2 OS=Mus musculus OX=10090 GN=Eef1akmt2
Q9DBT5	Ampd2	1.228	Up	0.0089756	92.023	18.059	12.4	10	11	10	AMP deaminase 2 OS=Mus musculus OX=10090 GN=Ampd2
Q9DBX2	Pdcl	1.491	Up	0.00197975	34.406	13.23	16.6	6	6	6	Phosducin-like protein OS=Mus musculus OX=10090 GN=Pdcl
Q9DC48	Cdc40	1.336	Up	0.00033595	65.46	36.249	18.1	10	12	10	Pre-mRNA-processing factor 17 OS=Mus musculus OX=10090 GN=Cdc40
Q9DC51	Gnai3	1.291	Up	0.0020824	40.538	42.024	29.7	10	24	4	Guanine nucleotide-binding protein G(k) subunit alpha OS=Mus musculus OX=10090 GN=Gnai3
Q9EQJ0	Tpcn1	1.24	Up	0.038422	94.495	3.2877	3.4	2	2	2	Two pore calcium channel protein 1 OS=Mus musculus OX=10090 GN=Tpcn1
Q9EQZ6	Rapgef4	1.267	Up	0.030224	115.49	24.443	10.3	10	12	10	Rap guanine nucleotide exchange factor 4 OS=Mus musculus OX=10090 GN=Rapgef4
Q9ES97	Rtn3	1.406	Up	0.040964	103.88	28.423	7.9	7	11	7	Reticulon-3 OS=Mus musculus OX=10090 GN=Rtn3
Q9ESN6	Trim2	1.539	Up	0.0021771	81.444	96.81	27.4	17	23	14	Tripartite motif-containing protein 2 OS=Mus musculus OX=10090 GN=Trim2
Q9JIH2	Nup50	1.565	Up	0.0029048	49.485	34.832	16.3	6	8	6	Nuclear pore complex protein Nup50 OS=Mus musculus OX=10090 GN=Nup50
Q9JIS5	Sv2a	1.795	Up	0.00044395	82.646	85.043	14.7	12	24	11	Synaptic vesicle glycoprotein 2A OS=Mus musculus OX=10090 GN=Sv2a
Q9JJT9	Phax	1.403	Up	0.00141708	43.247	13.155	10.1	4	6	4	Phosphorylated adapter RNA export protein OS=Mus musculus OX=10090 GN=Phax
Q9JK42	Pdk2	1.238	Up	0.00139779	46.04	5.3136	5.7	3	3	3	"[Pyruvate dehydrogenase (acetyl-transferring)] kinase isozyme 2, mitochondrial OS=Mus musculus OX=10090 GN=Pdk2"
Q9JKZ2	Slc5a3	1.497	Up	0.0022785	79.582	6.2323	4.3	3	4	3	Sodium/myo-inositol cotransporter OS=Mus musculus OX=10090 GN=Slc5a3
Q9QXM1	Jmy	1.272	Up	0.0148622	110.58	11.795	5.9	6	8	6	Junction-mediating and -regulatory protein OS=Mus musculus OX=10090 GN=Jmy
Q9QYB5	Add3	1.207	Up	0.045481	78.776	70.343	9.6	7	10	7	Gamma-adducin OS=Mus musculus OX=10090 GN=Add3
Q9QYF1	Rdh11	1.36	Up	0.0168634	35.147	24.034	21.5	6	9	6	Retinol dehydrogenase 11 OS=Mus musculus OX=10090 GN=Rdh11
Q9QYK7	Rnf11	2.014	Up	0.00034262	17.458	9.7076	7.8	1	1	1	RING finger protein 11 OS=Mus musculus OX=10090 GN=Rnf11
Q9QYK9	Pnck	1.326	Up	0.022061	38.518	16.599	15.7	4	5	4	Calcium/calmodulin-dependent protein kinase type 1B OS=Mus musculus OX=10090 GN=Pnck
Q9QYY8	Spast	1.275	Up	0.0059823	66.455	51.661	19.7	10	11	10	Spastin OS=Mus musculus OX=10090 GN=Spast
Q9QZ73	Dcun1d1	1.243	Up	0.00088342	30.097	32.409	30.9	10	11	8	DCN1-like protein 1 OS=Mus musculus OX=10090 GN=Dcun1d1
Q9R0M0	Celsr2	1.253	Up	0.034622	317.59	7.5846	1.6	5	5	5	Cadherin EGF LAG seven-pass G-type receptor 2 OS=Mus musculus OX=10090 GN=Celsr2
Q9R1C6	Dgke	1.75	Up	0.00187613	63.634	12.333	12.9	8	10	8	Diacylglycerol kinase epsilon OS=Mus musculus OX=10090 GN=Dgke
Q9WTL8	Arntl	1.309	Up	0.0104181	69.451	4.7917	1.7	1	1	1	Aryl hydrocarbon receptor nuclear translocator-like protein 1 OS=Mus musculus OX=10090 GN=Arntl
Q9WU01	Khdrbs2	1.33	Up	0.00124169	38.866	7.6213	18.1	9	23	6	"KH domain-containing, RNA-binding, signal transduction-associated protein 2 OS=Mus musculus OX=10090 GN=Khdrbs2"
Q9WUH7	Sema4g	1.57	Up	0.0128416	92.377	7.2863	3.6	3	3	3	Semaphorin-4G OS=Mus musculus OX=10090 GN=Sema4g
Q9WVK8	Cyp46a1	1.229	Up	0.034377	56.813	19.797	7	3	4	3	Cholesterol 24-hydroxylase OS=Mus musculus OX=10090 GN=Cyp46a1
Q9Z0J4	Nos1	1.299	Up	0.029401	160.47	126.54	22.7	28	41	28	"Nitric oxide synthase, brain OS=Mus musculus OX=10090 GN=Nos1"
Q9Z2C9	Mtmr7	1.328	Up	0.0053043	75.607	17.827	10.3	6	7	6	Myotubularin-related protein 7 OS=Mus musculus OX=10090 GN=Mtmr7
Q9Z2D0	Mtmr9	1.207	Up	0.0046353	62.907	15.71	21.3	10	11	10	Myotubularin-related protein 9 OS=Mus musculus OX=10090 GN=Mtmr9
Q9Z2Y8	Plpbp	1.327	Up	0.0145763	30.048	20.697	18.2	5	6	5	Pyridoxal phosphate homeostasis protein OS=Mus musculus OX=10090 GN=Plpbp
