# Supplementary material for: The m6A Readers YTHDF1 and YTHDF2 Synergistically Control Cerebellar Parallel Fiber Growth by Regulating Local Translation of the Key Wnt5a Signaling Components in Axons
Source: Adv Sci (Weinh). 2021 Oct 12;8(22):2101329. doi: 10.1002/advs.202101329 (PMC8596126; doi:10.1002/advs.202101329)
Supplement: Supplementary file 5 — Supporting Information [file ADVS-8-2101329-s005.xlsx]

## Sheet: KD Y2 RNAseq
Gene_ID	Symbol	shYthdf2	shCtrl	log2FoldChange(shYthdf2/shCtrl)	P value
ENSMUSG00000034009	Rxfp1	119.975	16.101	2.8975	2.21e-16
ENSMUSG00000050141	Fam205c	238.104	65.2885	1.8667	3.41e-11
ENSMUSG00000074923	Pak6	81.2743	501.267	-2.6247	1.7e-10
ENSMUSG00000018581	Dnah11	266.69	72.4744	1.8796	4.15e-10
Novel00504	--	55.5486	8.97232	2.6302	2.29e-09
ENSMUSG00000032446	Eomes	435.939	1529.53	-1.8109	4.79e-09
ENSMUSG00000052026	Slc6a7	335.051	116.785	1.5205	6.75e-09
ENSMUSG00000034993	Vat1	617.77	1594.25	-1.3677	7.79e-09
ENSMUSG00000059361	Nrsn2	131.396	38.7303	1.7624	1.45e-08
Novel00661	--	337.341	121.569	1.4724	2.31e-08
ENSMUSG00000114547	-//-	472.511	1385	-1.5515	2.45e-08
ENSMUSG00000023905	Tnfrsf12a	121.628	491.568	-2.0149	3.13e-08
ENSMUSG00000049401	Ogfr	964.234	2337.6	-1.2776	4.22e-08
ENSMUSG00000027744	Stoml3	148.706	32.046	2.2142	4.62e-08
ENSMUSG00000073411	H2-D1	936.034	2239.05	-1.2583	7.27e-08
Novel00411	--	454.008	117.392	1.9514	1.56e-07
ENSMUSG00000034765	Dusp5	2113.58	5648.79	-1.4183	1.49e-07
ENSMUSG00000000253	Gmpr	29.608	110.714	-1.9028	1.81e-07
ENSMUSG00000054986	Sec14l3	23.9839	1.91564	3.6462	2.03e-07
Novel00634	--	112.465	35.5917	1.6599	1.98e-07
ENSMUSG00000033910	Gucy1a3	686.022	264.739	1.3737	2.49e-07
ENSMUSG00000038244	Mical2	443.995	179.9	1.3034	2.4e-07
Novel00102	--	57.6895	13.4747	2.0981	3.23e-07
ENSMUSG00000038745	Nlrp6	139.427	46.4073	1.5871	3.45e-07
ENSMUSG00000052117	D630039A03Rik	455.989	129.496	1.8161	4.26e-07
ENSMUSG00000073102	Drc1	182.435	67.165	1.4416	4.65e-07
ENSMUSG00000048148	Nwd1	311.818	124.535	1.3242	4.57e-07
ENSMUSG00000037016	Frem2	5040.02	2099.84	1.2631	3.79e-07
ENSMUSG00000006930	Hap1	4475.39	1996.72	1.1644	4.43e-07
ENSMUSG00000029050	Ski	4714.64	10556.8	-1.163	4.34e-07
ENSMUSG00000034271	Jdp2	124.669	315.849	-1.3411	4.05e-07
ENSMUSG00000046711	Hmga1	528.029	1200.59	-1.185	5.87e-07
ENSMUSG00000112117	-//-	143.441	50.9096	1.4944	8.16e-07
ENSMUSG00000030077	Chl1	8246.17	2944.06	1.4859	8.37e-07
ENSMUSG00000045314	Sowahb	280.312	1029.77	-1.8772	1.13e-06
ENSMUSG00000042215	Bag2	87.6303	221.756	-1.3395	1.25e-06
ENSMUSG00000036062	Phf24	1225.03	469.307	1.3842	1.57e-06
Novel00471	--	92.6972	30.5934	1.5993	1.85e-06
ENSMUSG00000056145	-//-	377.605	162.356	1.2177	1.81e-06
ENSMUSG00000061911	Myt1l	3070.02	1433.85	1.0983	1.93e-06
Novel00186	--	12.195	0	Inf	1.84e-06
ENSMUSG00000035172	Plekhh3	1260.99	2722.17	-1.1102	1.93e-06
ENSMUSG00000051703	Tmem198	1172.61	2531.72	-1.1104	1.9e-06
ENSMUSG00000056121	Fez2	152.317	361.557	-1.2471	1.92e-06
ENSMUSG00000021587	Pcsk1	31.0069	285.466	-3.2027	2.05e-06
ENSMUSG00000024749	Tmc1	48.2102	11.479	2.0703	2.18e-06
ENSMUSG00000025370	Cdh9	33.652	6.15164	2.4516	2.31e-06
ENSMUSG00000034472	Rasd2	183.647	704.93	-1.9405	2.34e-06
ENSMUSG00000055761	Nkain3	196.239	77.7794	1.3351	2.51e-06
ENSMUSG00000049583	Grm5	5009.05	2369.78	1.0798	2.74e-06
ENSMUSG00000001986	Gria3	2802.18	1314.44	1.0921	2.85e-06
ENSMUSG00000036641	Ccdc148	195.395	79.2779	1.3014	3.31e-06
ENSMUSG00000031983	2310022B05Rik	359.265	1323.98	-1.8818	3.27e-06
ENSMUSG00000021478	Drd1	8.52904	39.5842	-2.2145	3.63e-06
ENSMUSG00000021732	Fgf10	128.836	24.6106	2.3882	3.8e-06
ENSMUSG00000028794	A3galt2	278.4	117.823	1.2405	4.58e-06
ENSMUSG00000020635	Fkbp1b	253.374	555.232	-1.1318	4.66e-06
ENSMUSG00000018405	Mrm1	185.821	417.102	-1.1665	4.69e-06
ENSMUSG00000094628	Gm3252	27.0021	82.4209	-1.6099	4.66e-06
ENSMUSG00000026090	2010300C02Rik	124.908	310.675	-1.3145	4.8e-06
ENSMUSG00000045441	Gprin3	1153.73	544.644	1.0829	5.01e-06
ENSMUSG00000040612	Ildr2	125.859	47.9762	1.3914	5.3e-06
ENSMUSG00000068617	Efcab1	192.28	80.043	1.2644	5.46e-06
ENSMUSG00000022494	Shisa9	295.06	129.768	1.1851	5.86e-06
ENSMUSG00000105481	-//-	109.133	19.1152	2.5133	5.95e-06
ENSMUSG00000049649	Gpr3	92.0217	234.462	-1.3493	6.28e-06
ENSMUSG00000028341	Nr4a3	245.006	2669.4	-3.4456	6.32e-06
ENSMUSG00000049176	Frmpd4	608.63	284.46	1.0973	7.48e-06
ENSMUSG00000030302	Atp2b2	4336.4	8840.72	-1.0277	7.41e-06
ENSMUSG00000050711	Scg2	2668.5	5702.29	-1.0955	7.54e-06
ENSMUSG00000021373	Cap2	249.656	544.016	-1.1237	7.39e-06
ENSMUSG00000040710	St8sia4	336.175	151.12	1.1535	7.91e-06
ENSMUSG00000026841	Fibcd1	1260.24	605.879	1.0566	7.91e-06
ENSMUSG00000029135	Fosl2	373.105	2144.55	-2.523	8.29e-06
ENSMUSG00000075020	-//-	145.586	757.742	-2.3798	9.1e-06
ENSMUSG00000052581	Lrrtm4	102.568	38.2888	1.4216	9.93e-06
ENSMUSG00000030729	Pgm2l1	7794.74	3880.27	1.0063	1.07e-05
ENSMUSG00000098979	-//-	38.7591	9.34425	2.0524	1.11e-05
ENSMUSG00000017400	Stac2	56.2416	348.727	-2.6324	1.17e-05
ENSMUSG00000026576	Atp1b1	2345.91	4832.33	-1.0426	1.32e-05
ENSMUSG00000028753	Vwa5b1	60.6998	18.3978	1.7222	1.43e-05
Novel00276	--	109.474	41.9741	1.383	1.44e-05
ENSMUSG00000085584	Rgag1	153.855	64.9378	1.2444	1.44e-05
ENSMUSG00000030870	Ubfd1	976.872	1971.78	-1.0133	1.44e-05
ENSMUSG00000023067	Cdkn1a	1927.8	5387.6	-1.4827	1.37e-05
ENSMUSG00000071856	Mcc	197.751	85.6827	1.2066	1.53e-05
ENSMUSG00000021647	Cartpt	20.2928	115.989	-2.515	1.52e-05
ENSMUSG00000092090	-//-	12.103	55.0245	-2.1847	1.6e-05
ENSMUSG00000026203	Dnajb2	650.957	1320.86	-1.0208	1.62e-05
Novel00142	--	3.24687	93.8528	-4.8533	1.69e-05
Novel00284	--	33.2009	7.24664	2.1958	1.81e-05
ENSMUSG00000107962	-//-	229.114	102.771	1.1566	1.95e-05
ENSMUSG00000063887	Nlgn1	734.572	359.244	1.0319	1.95e-05
ENSMUSG00000057182	Scn3a	655.127	319.405	1.0364	2.16e-05
ENSMUSG00000033594	Spata2l	373.714	758.13	-1.0205	2.17e-05
ENSMUSG00000039838	Slc45a1	401.392	816.439	-1.0243	2.14e-05
ENSMUSG00000065537	-//-	4.35304	67.5505	-3.9559	2.12e-05
ENSMUSG00000041798	Gck	166.974	72.306	1.2074	2.42e-05
Novel00604	--	268.065	120.018	1.1593	2.53e-05
ENSMUSG00000033383	Rtp1	120.378	22.0603	2.448	2.58e-05
ENSMUSG00000104282	-//-	164.267	70.1316	1.2279	2.59e-05
ENSMUSG00000067578	Cbln4	26.6802	4.39318	2.6024	2.67e-05
ENSMUSG00000030800	Prss8	26.6157	5.07185	2.3917	2.67e-05
ENSMUSG00000032666	1700025G04Rik	713.274	1483.9	-1.0569	2.67e-05
ENSMUSG00000041440	Gk5	24.9917	71.4142	-1.5148	2.71e-05
ENSMUSG00000054457	-//-	121.861	50.4857	1.2713	2.79e-05
ENSMUSG00000032017	Grik4	258.633	118.84	1.1219	2.91e-05
ENSMUSG00000051029	Serpinb1b	64.0985	22.1214	1.5348	3.21e-05
ENSMUSG00000018659	Pnpo	139.554	297.176	-1.0905	3.26e-05
ENSMUSG00000041482	Piezo2	46.707	11.0663	2.0775	3.32e-05
Novel00350	--	240.33	110.411	1.1221	3.47e-05
ENSMUSG00000001419	Mef2d	4332.29	9014.73	-1.0572	3.47e-05
ENSMUSG00000071073	Lrrc73	580.031	1270.66	-1.1314	3.43e-05
ENSMUSG00000103966	-//-	37.8032	10.0373	1.9131	3.59e-05
ENSMUSG00000034295	Fhod3	239.402	486.554	-1.0232	3.66e-05
ENSMUSG00000028957	Per3	306.347	146.433	1.0649	3.96e-05
ENSMUSG00000021379	Id4	640.499	311.034	1.0421	3.97e-05
ENSMUSG00000024901	Peli3	134.847	282.986	-1.0694	4.27e-05
Novel00021	--	136.443	58.4074	1.2241	4.35e-05
ENSMUSG00000053560	Ier2	506.056	1421.22	-1.4898	4.32e-05
ENSMUSG00000053070	9230110C19Rik	133.799	57.5136	1.2181	4.45e-05
ENSMUSG00000100807	-//-	90.6085	35.5997	1.3478	4.73e-05
Novel00494	--	198.266	90.9009	1.1251	4.74e-05
ENSMUSG00000052837	Junb	321.109	978.898	-1.6081	4.83e-05
ENSMUSG00000000216	Scnn1g	28.1355	6.07526	2.2114	4.89e-05
ENSMUSG00000021994	Wnt5a	310.18	148.375	1.0639	4.92e-05
ENSMUSG00000087470	-//-	24.738	2.56872	3.2676	5.12e-05
ENSMUSG00000074264	Amy1	324.146	157.943	1.0372	5.12e-05
ENSMUSG00000073409	H2-Q6	37.0494	93.4457	-1.3347	5.14e-05
ENSMUSG00000016526	Dyrk3	134.208	53.7699	1.3196	5.77e-05
Novel00315	--	38.4049	10.6832	1.8459	5.86e-05
ENSMUSG00000093803	Ppp2r3d	58.6703	133.278	-1.1837	5.89e-05
ENSMUSG00000085162	-//-	507.208	175.332	1.5325	6.06e-05
ENSMUSG00000044361	BC024139	17.5694	2.35316	2.9004	6.25e-05
ENSMUSG00000045903	Npas4	237.616	7089.68	-4.899	6.57e-05
ENSMUSG00000086771	-//-	16.4633	1.88645	3.1255	6.65e-05
ENSMUSG00000026456	Cyb5r1	159.832	326.577	-1.0309	7.08e-05
ENSMUSG00000033268	Duox1	154.236	70.4092	1.1313	7.37e-05
ENSMUSG00000024743	Syt7	3147.54	10769.5	-1.7747	7.43e-05
Novel00535	--	11.8812	0.68587	4.1146	7.6e-05
Novel00680	--	255.726	110.105	1.2157	8.15e-05
Novel00586	-//-	348.201	113.444	1.6179	9.32e-05
ENSMUSG00000049511	Htr1b	65.9378	24.4534	1.4311	9.47e-05
ENSMUSG00000059482	2610301B20Rik	327.876	163.599	1.003	9.69e-05
ENSMUSG00000018166	Erbb3	51.3131	117.572	-1.1961	9.82e-05
ENSMUSG00000107198	-//-	29.9604	7.39221	2.019	0.00010056
ENSMUSG00000003541	Ier3	133.347	271.654	-1.0266	0.000105
ENSMUSG00000109506	-//-	14.9118	1.62729	3.1959	0.00010822
ENSMUSG00000111602	-//-	28.2533	6.426	2.1364	0.00011441
ENSMUSG00000030030	1700003E16Rik	101.811	43.9725	1.2112	0.00011262
ENSMUSG00000087196	-//-	1.67567	19.09	-3.51	0.00012881
Novel00200	--	16.6003	2.31316	2.8433	0.00013257
ENSMUSG00000027253	Lrp4	172.76	66.7703	1.3715	0.00013386
Novel00428	-//-	71.835	28.1527	1.3514	0.0001338
ENSMUSG00000028845	Tekt2	119.972	53.4972	1.1652	0.00013937
ENSMUSG00000095195	Gm3005	16.2868	49.4515	-1.6023	0.00014372
ENSMUSG00000001627	Ifrd1	525.047	1132.03	-1.1084	0.00015155
ENSMUSG00000112714	-//-	7.69104	29.5505	-1.9419	0.00015705
ENSMUSG00000027748	Trpc4	189.09	92.1299	1.0373	0.00015861
ENSMUSG00000042115	Klhdc8a	67.6138	144.76	-1.0983	0.00016055
ENSMUSG00000041120	Nbl1	72.6006	159.465	-1.1352	0.00016026
ENSMUSG00000020672	Sntg2	33.8946	9.69458	1.8058	0.00016269
ENSMUSG00000112847	-//-	78.7542	31.7872	1.3089	0.00016203
ENSMUSG00000039488	Cntn5	42.2146	13.635	1.6304	0.00016603
ENSMUSG00000089706	-//-	14.8009	94.8654	-2.6802	0.00017464
ENSMUSG00000029674	Limk1	1686.9	3409.07	-1.015	0.00017957
ENSMUSG00000034652	Cd300a	23.46	5.28301	2.1508	0.0001834
ENSMUSG00000105444	-//-	33.8228	9.63979	1.8109	0.00018717
ENSMUSG00000050138	Kcnk12	809.98	1790.32	-1.1443	0.00019725
ENSMUSG00000039419	Cntnap2	1118.49	541.507	1.0465	0.00019953
Novel00185	--	9.44622	0.324739	4.8624	0.00020448
ENSMUSG00000031698	Mylk3	4.96201	23.1101	-2.2195	0.00021529
ENSMUSG00000024617	Camk2a	544.444	249.876	1.1236	0.00021927
ENSMUSG00000078129	Actl10	132.247	61.2765	1.1098	0.00022375
ENSMUSG00000108325	-//-	48.4464	14.9264	1.6985	0.00022985
ENSMUSG00000042246	Tmc7	89.0505	182.011	-1.0313	0.00023635
Novel00015	--	64.6485	25.2129	1.3585	0.00023752
ENSMUSG00000031026	Trim66	74.0598	504.37	-2.7677	0.0002427
ENSMUSG00000024247	Pkdcc	92.4802	187.051	-1.0162	0.00024415
ENSMUSG00000047161	Chst9	21.4183	4.41877	2.2771	0.00024888
ENSMUSG00000013089	Etv5	516.299	1228.7	-1.2509	0.00025092
ENSMUSG00000027297	Ltk	40.6692	156.276	-1.9421	0.00026005
ENSMUSG00000036816	Atoh7	49.8145	108.219	-1.1193	0.00027234
ENSMUSG00000031431	Tsc22d3	30.9046	112.75	-1.8672	0.00028699
ENSMUSG00000041633	Kctd12b	96.2449	39.0291	1.3022	0.00029509
ENSMUSG00000085609	-//-	87.9987	454.037	-2.3673	0.00029536
Novel00128	-//-	123.448	56.3778	1.1307	0.00029867
ENSMUSG00000027894	Slc6a17	5792.1	12085.2	-1.0611	0.00029919
ENSMUSG00000020893	Per1	1701	4619.14	-1.4412	0.00030209
ENSMUSG00000035270	Impg2	75.4424	32.006	1.237	0.00031312
Novel00380	--	122.353	48.055	1.3483	0.00031574
ENSMUSG00000005583	Mef2c	621.116	1849.83	-1.5745	0.00032262
ENSMUSG00000054556	-//-	28.972	7.84133	1.8855	0.00034419
ENSMUSG00000048482	Bdnf	39.9042	396.131	-3.3114	0.0003457
ENSMUSG00000025810	Nrp1	312.55	146.15	1.0966	0.00036486
ENSMUSG00000038540	Tmc3	81.6034	24.5262	1.7343	0.00037204
ENSMUSG00000052551	Adarb2	1278.63	600.884	1.0894	0.00037191
ENSMUSG00000026950	Neb	261.325	2450.49	-3.2292	0.00040211
Novel00189	--	44.0806	11.6166	1.924	0.00041035
ENSMUSG00000049811	Fam161a	70.8534	30.1739	1.2315	0.00041039
ENSMUSG00000005089	Slc1a2	928.957	2538.51	-1.4503	0.00041567
ENSMUSG00000054944	-//-	11.0958	0.974217	3.5096	0.00042635
ENSMUSG00000114815	-//-	84.0511	20.477	2.0373	0.00042824
Novel00023	-//-	66.6704	27.6788	1.2683	0.0004315
ENSMUSG00000062372	Otof	41.5289	13.0807	1.6667	0.00043733
ENSMUSG00000026605	Cenpf	322.596	122.477	1.3972	0.00043886
ENSMUSG00000096775	Gm5796	24.128	129.013	-2.4187	0.00044581
Novel00493	--	34.4176	2.60511	3.7237	0.00045634
ENSMUSG00000025475	Adgra1	90.2904	41.1203	1.1347	0.00046191
ENSMUSG00000024036	Slc37a1	57.4477	119.596	-1.0578	0.00046659
ENSMUSG00000022346	Myc	167.739	419.565	-1.3227	0.00046577
ENSMUSG00000037428	Vgf	2487.99	19037.7	-2.9358	0.00045851
Novel00022	--	98.6884	41.0239	1.2664	0.00049261
ENSMUSG00000027314	Dll4	230.739	111.234	1.0527	0.00049555
ENSMUSG00000062327	T	15.6253	2.17479	2.8449	0.00052162
ENSMUSG00000090936	-//-	19.383	4.19961	2.2065	0.0005269
ENSMUSG00000019359	Gdpd2	44.1471	16.2509	1.4418	0.00052859
Novel00106	--	73.6364	32.0568	1.1998	0.00050614
ENSMUSG00000079450	Cldn34c1	135.866	67.2514	1.0145	0.00051064
ENSMUSG00000091956	C2cd4b	23.2049	57.2648	-1.3032	0.00051522
ENSMUSG00000031613	Hpgd	5.41335	26.7662	-2.3058	0.00052083
ENSMUSG00000021250	Fos	2196.02	16661.3	-2.9235	0.00052322
ENSMUSG00000039330	Tsga10ip	24.4617	6.43279	1.927	0.00053849
ENSMUSG00000044176	Spink10	31.2776	9.56341	1.7095	0.00054913
ENSMUSG00000021708	Rasgrf2	8.11683	52.9908	-2.7068	0.00055488
ENSMUSG00000091568	Gm8206	5.64877	52.231	-3.2089	0.00057164
ENSMUSG00000022419	Deptor	92.4079	42.5436	1.1191	0.00058204
ENSMUSG00000078117	Gm16485	133.841	55.334	1.2743	0.00059058
Novel00264	--	76.7761	15.9662	2.2656	0.00060364
ENSMUSG00000093898	Gm3629	2.36939	16.0358	-2.7587	0.0006035
Novel00452	--	200.676	50.199	1.9991	0.00062951
ENSMUSG00000069170	Adgrv1	85.8695	38.8883	1.1428	0.00062946
ENSMUSG00000050195	Scd4	78.2968	27.0657	1.5325	0.00063207
Novel00759	--	133.846	66.0228	1.0195	0.00066916
ENSMUSG00000107439	-//-	31.9498	10.3768	1.6224	0.00071649
ENSMUSG00000074912	-//-	52.0007	17.0208	1.6112	0.00072995
ENSMUSG00000113621	-//-	29.9087	9.47902	1.6578	0.00073895
Novel00037	--	40.3168	13.4303	1.5859	0.00076298
ENSMUSG00000090223	Pcp4	111.705	47.0028	1.2489	0.00076559
ENSMUSG00000086095	-//-	170.976	79.5027	1.1047	0.00077253
Novel00511	--	101.844	37.0698	1.458	0.00080708
ENSMUSG00000030075	Cntn3	49.6314	20.195	1.2973	0.00080405
ENSMUSG00000019027	Dnah1	222.386	98.2571	1.1784	0.00080415
ENSMUSG00000051111	Sv2c	173.743	359.39	-1.0486	0.00080918
ENSMUSG00000019944	Rhobtb1	122.01	375.68	-1.6225	0.00079995
ENSMUSG00000112057	-//-	1.30269	11.4678	-3.138	0.00080243
ENSMUSG00000087049	-//-	0.687334	9.94253	-3.8545	0.00080367
ENSMUSG00000037060	Cavin3	49.5528	121.655	-1.2958	0.00082039
ENSMUSG00000043439	Epop	445.317	1154.78	-1.3747	0.00083393
ENSMUSG00000027298	Tyro3	2436.94	6955.35	-1.5131	0.00082447
ENSMUSG00000113216	-//-	124.385	61.9796	1.005	0.0008393
ENSMUSG00000045725	Prr15	70.31	31.4513	1.1606	0.00085448
ENSMUSG00000050052	Tdrp	43.191	90.7858	-1.0717	0.00085345
ENSMUSG00000056749	Nfil3	588.235	1262.32	-1.1016	0.00086587
ENSMUSG00000029330	Cds1	248.121	751.468	-1.5987	0.0008906
ENSMUSG00000036109	Mbnl3	3.67905	17.4623	-2.2468	0.00089781
Novel00219	--	52.6762	19.8815	1.4057	0.00091114
ENSMUSG00000048960	Prex2	113.201	56.4438	1.004	0.0009368
ENSMUSG00000039037	St6galnac5	89.8891	35.6369	1.3348	0.00094767
ENSMUSG00000074088	Snrnp40	31.7351	154.536	-2.2838	0.00095157
ENSMUSG00000056332	-//-	19.8738	5.09304	1.9643	0.00099241
ENSMUSG00000036777	Anln	75.0091	35.0006	1.0997	0.00099771
ENSMUSG00000053293	Pom121	1369.84	2861.89	-1.063	0.0010086
ENSMUSG00000024190	Dusp1	1298.94	2912.54	-1.1649	0.0010224
ENSMUSG00000023484	Prph	24.6857	64.166	-1.3781	0.001059
ENSMUSG00000041797	Abca9	67.3196	26.7218	1.333	0.00109
ENSMUSG00000041773	Enc1	1456.79	568.081	1.3586	0.0010968
ENSMUSG00000101337	Dnah7c	51.0245	21.4676	1.249	0.0010963
ENSMUSG00000039529	Atp8b1	32.4932	70.9875	-1.1274	0.0011183
ENSMUSG00000094634	Gm3468	25.7	155.496	-2.597	0.00112
ENSMUSG00000063428	Ddo	58.9835	25.1945	1.2272	0.0011299
ENSMUSG00000038268	Ovca2	79.232	228.423	-1.5276	0.0011587
ENSMUSG00000075271	Ttc30a1	107.392	43.9513	1.2889	0.0011808
ENSMUSG00000006218	Fam131c	33.8827	74.3212	-1.1332	0.0011958
ENSMUSG00000065590	-//-	46.2741	499.699	-3.4328	0.0012024
ENSMUSG00000090707	Gm8237	3.92782	24.0191	-2.6124	0.0012099
ENSMUSG00000102568	-//-	40.624	94.4767	-1.2176	0.0012182
ENSMUSG00000091418	Gm3164	15.3958	60.2351	-1.9681	0.0012192
ENSMUSG00000040536	Necab1	158.077	52.6409	1.5864	0.0012963
Novel00210	--	80.8638	28.9046	1.4842	0.0013328
ENSMUSG00000095295	Gm3488	3.57399	16.9912	-2.2492	0.0013333
ENSMUSG00000079364	Gm3558	20.7368	151.937	-2.8732	0.0013579
ENSMUSG00000046610	Oacyl	48.3234	19.7567	1.2904	0.001391
Novel00454	--	480.184	221.902	1.1137	0.0014151
Novel00227	-//-	30.5168	9.88014	1.627	0.0014341
ENSMUSG00000075316	Scn9a	102.191	38.544	1.4067	0.0014561
Novel00562	--	44.2893	17.9618	1.302	0.001452
Novel00458	--	99.872	22.535	2.1479	0.0014689
ENSMUSG00000001827	Folr1	52.0927	21.9839	1.2446	0.0014902
ENSMUSG00000073805	Fam196a	53.8543	130.809	-1.2803	0.0014927
ENSMUSG00000041313	Slc7a1	538.397	1131.07	-1.0709	0.0014977
ENSMUSG00000105042	-//-	21.3135	5.8597	1.8629	0.0015097
ENSMUSG00000075023	Accsl	36.6099	7.80813	2.2292	0.0015231
ENSMUSG00000024990	Rbp4	3.29911	15.9478	-2.2732	0.0015164
ENSMUSG00000097668	-//-	11.514	1.62729	2.8228	0.0015793
Novel00481	-//-	2932.99	1036.63	1.5005	0.001584
ENSMUSG00000028007	Snx7	216.069	99.8272	1.114	0.001658
ENSMUSG00000100891	-//-	74.8412	35.3082	1.0838	0.0016763
ENSMUSG00000043629	1700019D03Rik	21.6468	69.269	-1.6781	0.0016743
ENSMUSG00000041362	Shtn1	438.054	882.119	-1.0099	0.0017126
ENSMUSG00000031490	Eif4ebp1	51.5481	108.856	-1.0784	0.0017292
ENSMUSG00000024376	Epb41l4a	453.776	1118.31	-1.3013	0.0017284
ENSMUSG00000078721	Fam205a1	28.1213	9.40983	1.5794	0.0017973
Novel00203	-//-	12.1364	1.98843	2.6096	0.0018201
ENSMUSG00000089798	1700028K03Rik	19.5856	5.14823	1.9276	0.0018202
ENSMUSG00000073530	Pappa2	17.9817	43.7874	-1.284	0.0018226
ENSMUSG00000029406	Pitpnm2	1198.96	3299.34	-1.4604	0.0018118
ENSMUSG00000043003	Rasef	3.37108	17.1192	-2.3443	0.0018484
ENSMUSG00000024810	Il33	55.9727	19.9838	1.4859	0.0018535
ENSMUSG00000036292	Gramd1c	76.0496	35.0694	1.1167	0.0019043
ENSMUSG00000037610	Kcnmb2	52.5645	20.8001	1.3375	0.001923
ENSMUSG00000032940	Rbm11	77.3605	37.3774	1.0494	0.0020072
ENSMUSG00000026768	Itga8	99.8621	42.2925	1.2395	0.002095
ENSMUSG00000062859	Tcp11	81.0096	34.8347	1.2176	0.0021223
Novel00650	-//-	47.4068	20.1774	1.2324	0.0021678
ENSMUSG00000039032	Tsga13	36.8155	14.8312	1.3117	0.0022213
ENSMUSG00000090691	Gm3667	29.6717	186.152	-2.6493	0.0022574
ENSMUSG00000029544	Cabp1	475.985	1209.42	-1.3453	0.0022661
ENSMUSG00000001260	Gabrg1	31.6419	11.6246	1.4447	0.0022937
ENSMUSG00000028125	Abca4	38.4577	14.5373	1.4035	0.0024147
ENSMUSG00000074782	-//-	86.0127	35.8153	1.264	0.0024513
ENSMUSG00000060550	H2-Q7	59.5309	152.593	-1.358	0.0024532
ENSMUSG00000070044	Fam149a	322.029	714.687	-1.1501	0.0024869
ENSMUSG00000050549	5730508B09Rik	19.5856	45.1227	-1.2041	0.0025133
Novel00285	--	7.99262	0.649478	3.6213	0.0025404
ENSMUSG00000096943	-//-	67.4501	32.3159	1.0616	0.0025502
ENSMUSG00000067028	Cntnap5b	67.032	22.5702	1.5704	0.0026002
ENSMUSG00000040139	9430038I01Rik	20.4561	46.6988	-1.1909	0.0026269
ENSMUSG00000004347	Pde1c	1134.16	4750.03	-2.0663	0.0026509
ENSMUSG00000090256	-//-	30.7075	11.2271	1.4516	0.002704
ENSMUSG00000084950	-//-	436.905	182.973	1.2557	0.0027135
Novel00716	--	20.0305	4.61594	2.1175	0.0027573
ENSMUSG00000041559	Fmod	41.4358	11.0667	1.9046	0.0027705
ENSMUSG00000029007	Agtrap	122.641	54.0702	1.1815	0.002781
ENSMUSG00000051729	-//-	211.43	102.5	1.0445	0.0027799
ENSMUSG00000023034	Nr4a1	629.56	6675.51	-3.4065	0.0028106
Novel00020	--	32.2717	12.1465	1.4097	0.0028159
ENSMUSG00000022021	Diaph3	33.7582	13.3867	1.3344	0.0028803
ENSMUSG00000091617	Gm3752	27.7159	104.32	-1.9122	0.0028833
ENSMUSG00000028780	Sema3c	24.3061	53.5579	-1.1398	0.0029371
Novel00460	-//-	18.976	5.01346	1.9203	0.0029633
ENSMUSG00000071537	Klrg2	11.0627	54.6253	-2.3039	0.0029634
ENSMUSG00000110278	-//-	14.558	3.32737	2.1294	0.002979
Novel00302	--	67.1807	23.0629	1.5425	0.0029971
ENSMUSG00000058914	C1qtnf3	9.74723	1.37174	2.829	0.0030035
ENSMUSG00000009545	Kcnq1	19.9063	5.93248	1.7465	0.0030795
ENSMUSG00000032278	Paqr5	48.0531	20.8885	1.2019	0.0031009
ENSMUSG00000102503	-//-	27.1271	7.92811	1.7747	0.0031442
ENSMUSG00000086363	-//-	35.9043	15.006	1.2586	0.0031472
ENSMUSG00000089983	-//-	6.6313	0.324739	4.3519	0.0031835
ENSMUSG00000046275	Tusc5	17.7915	4.95107	1.8454	0.003192
ENSMUSG00000095681	Gm8281	43.4646	197.836	-2.1864	0.0032736
ENSMUSG00000031512	Tex29	12.0969	2.28397	2.405	0.0033021
ENSMUSG00000086166	-//-	75.2058	28.0359	1.4236	0.0033332
ENSMUSG00000096574	Gm2956	1.64955	13.977	-3.0829	0.0033227
ENSMUSG00000108227	-//-	32.1913	8.5048	1.9203	0.0033552
ENSMUSG00000051495	Irf2bp2	1111.41	2893.52	-1.3804	0.0033735
ENSMUSG00000096904	Gm3591	22.0076	87.2688	-1.9875	0.0033696
ENSMUSG00000104091	-//-	21.7196	6.87751	1.659	0.0034352
ENSMUSG00000100147	-//-	39.8196	17.0024	1.2277	0.0034521
ENSMUSG00000026826	Nr4a2	1344.65	5315.43	-1.983	0.0034686
ENSMUSG00000027204	Fbn1	537.386	208.222	1.3678	0.0035142
ENSMUSG00000056367	Actr3b	132.96	275.041	-1.0487	0.003597
ENSMUSG00000027335	Adra1d	26.1505	68.0364	-1.3795	0.0036273
ENSMUSG00000061702	Tmem91	45.2852	20.111	1.1711	0.0036571
ENSMUSG00000022763	Aifm3	446.715	142.172	1.6517	0.0036801
ENSMUSG00000108455	-//-	13.9952	3.32737	2.0725	0.003795
ENSMUSG00000087512	Gm11985	90.9643	41.5498	1.1305	0.0037924
ENSMUSG00000083586	-//-	8.18881	0.68587	3.5776	0.0038181
ENSMUSG00000032373	Car12	71.3973	31.3269	1.1885	0.0038477
Novel00663	--	722.215	268.891	1.4254	0.0040109
ENSMUSG00000091275	Gm3248	23.6055	107.481	-2.1869	0.0040056
ENSMUSG00000032021	Crtam	9.41257	1.23337	2.932	0.0040555
Novel00047	-//-	27.402	9.79336	1.4844	0.0040803
ENSMUSG00000109401	-//-	7.0896	21.8147	-1.6215	0.0040917
ENSMUSG00000031562	Dctd	7.32444	22.4278	-1.6145	0.0041134
ENSMUSG00000057455	Rit2	725.502	246.248	1.5589	0.0041564
ENSMUSG00000087216	-//-	39.8452	17.1232	1.2185	0.0041527
ENSMUSG00000040867	Begain	46.8742	99.5613	-1.0868	0.0041593
ENSMUSG00000096039	D830030K20Rik	22.8786	101.139	-2.1443	0.0041401
Novel00398	--	28.7828	11.0991	1.3748	0.0041915
Novel00036	--	99.2816	25.7416	1.9474	0.0042473
ENSMUSG00000016283	H2-M2	5.76079	18.6745	-1.6967	0.0042843
ENSMUSG00000096629	Gm3383	14.2709	76.3888	-2.4203	0.0042789
ENSMUSG00000028369	Svep1	948.035	411.563	1.2038	0.0043152
ENSMUSG00000036872	Abcc12	61.0731	30.2215	1.015	0.0043135
ENSMUSG00000000861	Bcl11a	39.8055	95.3769	-1.2607	0.0043138
Novel00429	--	27.4989	8.76395	1.6497	0.0043836
ENSMUSG00000102205	-//-	22.8592	7.99369	1.5158	0.0043876
ENSMUSG00000062760	1810041L15Rik	2561.04	1261.86	1.0212	0.0043967
Novel00266	-//-	23.0223	7.54939	1.6086	0.0044586
ENSMUSG00000068062	-//-	13.9554	2.28037	2.6135	0.0046
Novel00228	--	41.9855	16.5357	1.3443	0.0045753
ENSMUSG00000032500	Dclk3	62.0885	30.9006	1.0067	0.0045957
ENSMUSG00000074345	Tnfaip8l3	391.971	179.815	1.1242	0.0046292
ENSMUSG00000056380	Gpr50	17.4058	40.3124	-1.2117	0.0046387
ENSMUSG00000044813	Shb	53.6561	129.151	-1.2672	0.0046471
ENSMUSG00000108766	-//-	17.1309	4.88548	1.81	0.0046656
ENSMUSG00000035681	Kcnc2	28.4162	11.1279	1.3525	0.0047907
ENSMUSG00000047143	Dmrta2	31.8842	66.953	-1.0703	0.0047973
ENSMUSG00000079604	-//-	29.1759	7.22784	2.0131	0.0048232
ENSMUSG00000055026	Gabrg3	14.2898	3.48455	2.0359	0.0048673
ENSMUSG00000038963	Slco4a1	58.9263	133.886	-1.184	0.0048768
ENSMUSG00000076609	Igkc	2.67098	33.7745	-3.6605	0.0049214
Novel00534	-//-	10.8006	1.91924	2.4925	0.0049809
Novel00358	-//-	46.5423	13.0516	1.8343	0.0050123
Novel00215	--	47.1037	19.1776	1.2964	0.0050176
ENSMUSG00000070695	Cntnap5a	359.955	149.677	1.266	0.0050805
ENSMUSG00000026994	Galnt3	54.2	26.3319	1.0415	0.0050729
Novel00386	-//-	55.2475	26.9561	1.0353	0.0051392
ENSMUSG00000027765	P2ry1	24.8683	9.12868	1.4458	0.0052127
ENSMUSG00000034930	Rtkn	49.4285	23.4212	1.0775	0.0052771
ENSMUSG00000096862	-//-	3.35192	13.803	-2.0419	0.0052729
ENSMUSG00000028457	Atp8b5	33.6327	10.4348	1.6885	0.005342
ENSMUSG00000062393	Dgkk	160.964	339.661	-1.0774	0.0053371
ENSMUSG00000073067	-//-	79.73	29.6372	1.4277	0.0053966
ENSMUSG00000041144	Dnah7b	390.402	149.561	1.3842	0.0053922
ENSMUSG00000086231	-//-	58.4378	25.4124	1.2014	0.0054528
ENSMUSG00000011148	Adssl1	22.5243	51.6991	-1.1987	0.0054774
Novel00391	--	44.9831	18.8229	1.2569	0.0055425
ENSMUSG00000070719	Pla2g4d	18.6498	5.305	1.8137	0.005678
ENSMUSG00000026840	Lamc3	79.512	30.6234	1.3765	0.0056578
ENSMUSG00000015568	Lpl	605.697	259.454	1.2231	0.005687
ENSMUSG00000084915	-//-	49.528	23.9123	1.0505	0.0056859
ENSMUSG00000045518	Onecut3	2.74295	20.2674	-2.8854	0.0058673
Novel00675	-//-	19.9324	6.42159	1.6341	0.0058944
ENSMUSG00000086129	-//-	9.68107	1.66369	2.5408	0.0059286
ENSMUSG00000032323	Cyp11a1	13.2818	3.14901	2.0765	0.0059607
ENSMUSG00000084552	-//-	15.0029	2.31676	2.6951	0.0059812
ENSMUSG00000017453	Pipox	166.017	46.9756	1.8213	0.0059861
ENSMUSG00000003545	Fosb	46.0981	953.041	-4.3698	0.0060055
ENSMUSG00000015134	Aldh1a3	19.0948	6.11525	1.6427	0.0061362
ENSMUSG00000031530	Dusp4	1270.92	2901.64	-1.191	0.0061993
ENSMUSG00000108075	-//-	10.4084	2.02482	2.3619	0.0063208
ENSMUSG00000084390	-//-	7.31225	62.7754	-3.1018	0.0063143
ENSMUSG00000071322	Tcp10a	7.03097	0.616685	3.5111	0.0064042
ENSMUSG00000041708	Mpped1	44.5187	106.624	-1.26	0.0064031
ENSMUSG00000027848	Olfml3	549.498	257.319	1.0946	0.0064337
ENSMUSG00000030757	Zkscan2	1761.29	832.224	1.0816	0.0064877
ENSMUSG00000104713	Gbp6	26.6177	6.87751	1.9524	0.0065416
ENSMUSG00000026204	Ptprn	1518.1	5247.68	-1.7894	0.0065575
Novel00541	--	248.154	81.945	1.5985	0.0065949
ENSMUSG00000051497	Kcnj16	26.7147	10.4604	1.3527	0.0067093
ENSMUSG00000036949	Slc39a12	22.3022	8.28924	1.4279	0.0067999
ENSMUSG00000088334	-//-	43.6426	18.2478	1.258	0.0068435
ENSMUSG00000054885	4930578G10Rik	19.4875	6.68754	1.543	0.0068855
ENSMUSG00000022342	Kcnv1	1.02781	7.83413	-2.9302	0.0069454
ENSMUSG00000029822	Osbpl3	111.404	292.209	-1.3912	0.0069718
ENSMUSG00000025064	Col17a1	114.41	56.5466	1.0167	0.0069939
ENSMUSG00000064262	Gimap8	4.37973	17.3423	-1.9854	0.0070133
ENSMUSG00000024521	Pmaip1	41.0423	227.169	-2.4686	0.0071326
ENSMUSG00000085389	-//-	21.3205	7.4614	1.5147	0.0072743
ENSMUSG00000045102	Poln	28.6391	12.0141	1.2533	0.0073082
ENSMUSG00000102899	-//-	53.5257	23.1661	1.2082	0.0073063
ENSMUSG00000024074	Crim1	209.864	451.997	-1.1069	0.0073118
ENSMUSG00000109366	-//-	10.068	25.8539	-1.3606	0.0073235
ENSMUSG00000022945	Chaf1b	23.3956	48.4857	-1.0513	0.0073862
ENSMUSG00000040435	Ppp1r15a	380.264	825.351	-1.118	0.007394
ENSMUSG00000091472	Gm3739	94.1381	341.899	-1.8607	0.0073888
ENSMUSG00000054385	Ceacam2	29.9282	12.7444	1.2316	0.0074205
ENSMUSG00000000317	Bcl6b	22.2499	46.0394	-1.0491	0.0075488
ENSMUSG00000097633	-//-	22.9764	8.20606	1.4854	0.007607
ENSMUSG00000029832	Nfe2l3	88.6535	43.1775	1.0379	0.0076024
ENSMUSG00000092323	-//-	27.4792	9.21986	1.5755	0.00768
ENSMUSG00000098072	-//-	7.78971	1.01421	2.9412	0.0076958
ENSMUSG00000028141	Oaz3	34.0252	14.7916	1.2018	0.0077174
ENSMUSG00000040363	Bcor	102.063	208.854	-1.033	0.0077223
ENSMUSG00000106127	-//-	2.03588	10.3001	-2.3389	0.0078281
ENSMUSG00000040473	Cfap69	177.535	88.177	1.0096	0.0080811
ENSMUSG00000112054	-//-	18.9905	4.45157	2.0929	0.008228
ENSMUSG00000044033	Ccdc141	63.9005	31.6349	1.0143	0.008307
ENSMUSG00000090364	Gm3043	4.3008	15.08	-1.81	0.0082993
ENSMUSG00000079388	2610042L04Rik	22.4192	130.348	-2.5396	0.0083247
ENSMUSG00000108709	-//-	9.98265	1.89005	2.401	0.0083483
ENSMUSG00000026628	Atf3	40.1734	95.824	-1.2541	0.0084507
Novel00658	--	18.6361	6.05326	1.6223	0.0084986
ENSMUSG00000041534	Rbp3	18.5439	6.12605	1.5979	0.0085093
ENSMUSG00000026824	Kcnj3	2034.51	4202.57	-1.0466	0.0085335
ENSMUSG00000069971	4933402J07Rik	11.3248	2.81627	2.0076	0.0085861
ENSMUSG00000078868	Gm14412	26.7872	7.02748	1.9305	0.0085766
ENSMUSG00000097610	-//-	13.5697	3.65571	1.8922	0.0085815
ENSMUSG00000047990	C2cd4a	14.0608	32.0972	-1.1908	0.0085887
ENSMUSG00000082786	-//-	13.5633	3.61932	1.9059	0.0086179
ENSMUSG00000108804	-//-	13.6031	3.1854	2.0944	0.0086976
ENSMUSG00000004609	Cd33	19.7374	5.82691	1.7601	0.0086958
ENSMUSG00000029361	Nos1	3723.31	1291.4	1.5277	0.0086919
ENSMUSG00000084761	-//-	45.9337	22.3006	1.0425	0.0087263
ENSMUSG00000053675	Tgm5	13.4124	3.61212	1.8926	0.0087546
ENSMUSG00000099413	-//-	12.8568	3.1926	2.0097	0.0087911
ENSMUSG00000002274	Metrn	22.5698	8.28645	1.4456	0.0088061
Novel00589	--	12.8492	3.11982	2.0421	0.0088671
Novel00628	--	47.785	23.4864	1.0247	0.0089025
ENSMUSG00000026822	Lcn2	187.264	383.384	-1.0337	0.0088828
ENSMUSG00000038022	Mindy4	42.8953	20.4294	1.0702	0.0090154
ENSMUSG00000052631	Sh2d6	8.45092	1.23697	2.7723	0.0090381
ENSMUSG00000100287	-//-	7.10295	0.616685	3.5258	0.0090871
ENSMUSG00000029602	Rasal1	69.8003	26.7562	1.3834	0.0091316
ENSMUSG00000025085	Ablim1	5765.35	2760.15	1.0627	0.0091273
ENSMUSG00000105168	-//-	23.6632	9.08869	1.3805	0.0092053
ENSMUSG00000025202	Scd3	28.3048	11.9422	1.245	0.009219
ENSMUSG00000071103	1700029J07Rik	48.0879	19.6443	1.2916	0.009295
ENSMUSG00000050505	Pcdh20	37.5597	17.076	1.1372	0.0093411
ENSMUSG00000071341	Egr4	36.8075	137.553	-1.9019	0.0093679
ENSMUSG00000096793	Gm3002	16.3443	79.2591	-2.2778	0.009426
ENSMUSG00000032254	Kif23	58.0358	27.2753	1.0893	0.009463
ENSMUSG00000038045	Sult6b1	28.004	11.683	1.2612	0.0095157
ENSMUSG00000022464	Slc38a4	21.0651	7.85172	1.4238	0.0095834
ENSMUSG00000039103	Nexn	35.9188	16.2406	1.1451	0.0096319
ENSMUSG00000091814	Gm8050	5.89754	17.9078	-1.6024	0.0096692
ENSMUSG00000021069	Pygl	52.5054	21.8667	1.2637	0.009707
ENSMUSG00000020651	Slc26a4	3.34496	37.8077	-3.4986	0.009749
ENSMUSG00000085653	-//-	4.28106	0	Inf	0.0098242
ENSMUSG00000057457	Phex	61.6193	131.281	-1.0912	0.0098232
ENSMUSG00000052854	Nrk	18.6359	6.27962	1.5693	0.0099081
ENSMUSG00000023868	Pde10a	1427.52	3562.84	-1.3195	0.0099432
ENSMUSG00000079845	Xlr4a	20.4491	7.28663	1.4887	0.01011
ENSMUSG00000037833	Sh2d4b	46.691	23.2928	1.0033	0.01011
ENSMUSG00000022018	Rgcc	37.2993	17.0244	1.1315	0.01016
ENSMUSG00000072919	Noxred1	33.7392	15.1528	1.1548	0.010283
Novel00393	--	366.284	181.876	1.01	0.010331
ENSMUSG00000086043	-//-	39.3733	104.973	-1.4147	0.010333
ENSMUSG00000008318	Relt	64.8047	197.605	-1.6085	0.010233
ENSMUSG00000052415	Tchh	19.7943	7.16225	1.4666	0.010437
Novel00148	--	253.647	105.719	1.2626	0.0104
ENSMUSG00000020429	Igfbp1	39.5645	19.0052	1.0578	0.010433
ENSMUSG00000087936	-//-	20.7388	3.29458	2.6542	0.010538
Novel00665	--	10.4473	2.31676	2.173	0.010621
ENSMUSG00000055415	Atp10b	25.6332	8.93952	1.5197	0.010637
Novel00464	--	475.027	132.955	1.8371	0.010702
ENSMUSG00000026532	Spta1	7.29251	0.945023	2.948	0.010741
ENSMUSG00000070683	Lactbl1	11.1736	2.60511	2.1007	0.010772
ENSMUSG00000084932	-//-	32.9776	102.851	-1.641	0.010733
ENSMUSG00000108341	-//-	32.4429	13.9006	1.2228	0.010816
ENSMUSG00000012819	Cdh23	19.1926	129.448	-2.7538	0.010909
ENSMUSG00000108854	-//-	3.96671	30.5723	-2.9462	0.010942
ENSMUSG00000085009	-//-	35.1336	15.0284	1.2252	0.011069
Novel00201	--	13.9502	1.91924	2.8617	0.01114
ENSMUSG00000033170	Card10	5.02702	18.7865	-1.9019	0.011298
ENSMUSG00000101320	-//-	19.9121	43.4594	-1.126	0.011341
ENSMUSG00000085846	-//-	6.40169	0.722263	3.1479	0.011405
ENSMUSG00000000531	Grasp	54.9457	113.453	-1.046	0.011409
ENSMUSG00000111964	-//-	7.97985	21.126	-1.4046	0.011393
Novel00492	--	5.26302	16.5281	-1.651	0.011448
ENSMUSG00000081771	-//-	0	8.28245	#NAME?	0.011496
ENSMUSG00000105422	-//-	6.42781	0.649478	3.307	0.011534
ENSMUSG00000079386	Gm3173	6.45393	27.9528	-2.1147	0.011587
ENSMUSG00000032515	Csrnp1	66.4066	136.562	-1.0402	0.012073
ENSMUSG00000053338	Tarm1	2.04865	9.73457	-2.2484	0.012186
ENSMUSG00000049612	Omg	86.1052	34.4107	1.3232	0.012523
ENSMUSG00000097344	-//-	5.28914	22.4458	-2.0853	0.012511
ENSMUSG00000066170	-//-	6.32972	18.1482	-1.5196	0.012657
ENSMUSG00000021743	Fezf2	8.77805	1.52891	2.5214	0.012779
ENSMUSG00000097466	-//-	26.5835	11.5766	1.1993	0.012787
ENSMUSG00000067161	-//-	35.269	16.6813	1.0802	0.012806
ENSMUSG00000040140	Tdrd6	29.4106	12.796	1.2006	0.012836
ENSMUSG00000097004	-//-	1.36828	8.12167	-2.5694	0.01293
Novel00402	--	1.70876	9.15068	-2.4209	0.013072
ENSMUSG00000040797	Iqsec3	644.263	1332.16	-1.048	0.013111
ENSMUSG00000104527	-//-	12.2211	3.22179	1.9234	0.01323
ENSMUSG00000085819	-//-	27.6757	11.8218	1.2272	0.013236
ENSMUSG00000090812	Samd15	27.5852	11.851	1.2189	0.013262
ENSMUSG00000051811	Cox6b2	27.2567	10.8508	1.3288	0.013284
ENSMUSG00000105852	-//-	37.1481	17.6451	1.074	0.013315
ENSMUSG00000043795	-//-	14.5908	4.62633	1.6571	0.013377
ENSMUSG00000074664	-//-	12.1625	3.15261	1.9478	0.013402
ENSMUSG00000097926	-//-	19.9528	7.57417	1.3974	0.013632
ENSMUSG00000096010	Hist4h4	7.05652	1.01421	2.7986	0.013764
ENSMUSG00000020423	Btg2	364.71	837.733	-1.1997	0.013772
ENSMUSG00000047507	Baiap3	24.3511	9.98652	1.2859	0.013824
ENSMUSG00000112666	-//-	4.05203	0	Inf	0.013837
ENSMUSG00000042604	Kcna4	33.4233	84.8077	-1.3433	0.013841
Novel00523	--	339.385	1009.76	-1.573	0.013805
ENSMUSG00000111657	-//-	6.17904	0	Inf	0.013906
ENSMUSG00000010086	Rnf112	640.464	292.526	1.1306	0.014094
ENSMUSG00000084371	-//-	3.99283	0	Inf	0.014165
Novel00754	--	59.4695	25.6244	1.2146	0.014218
ENSMUSG00000085603	-//-	19.1331	7.05668	1.439	0.014297
ENSMUSG00000110127	-//-	20.8952	8.04169	1.3776	0.014244
ENSMUSG00000036298	Slc2a13	588.316	1329.68	-1.1764	0.014295
ENSMUSG00000031493	Ggn	50.9001	120.091	-1.2384	0.014249
ENSMUSG00000105419	-//-	20.7902	7.95051	1.3868	0.014375
ENSMUSG00000024395	Lims2	117.076	49.1472	1.2523	0.01439
ENSMUSG00000037579	Kcnh3	128.917	55.9279	1.2048	0.014357
ENSMUSG00000106746	-//-	34.8048	16.8304	1.0482	0.014388
ENSMUSG00000097321	-//-	42.4494	20.9185	1.021	0.014339
ENSMUSG00000010660	Plcd1	307.166	688.714	-1.1649	0.014343
Novel00435	-//-	44.2757	22.0499	1.0057	0.014427
ENSMUSG00000097915	-//-	19.1076	41.7313	-1.127	0.014449
ENSMUSG00000087024	-//-	36.7304	17.7579	1.0485	0.014703
ENSMUSG00000083287	-//-	38.4378	19.1224	1.0073	0.014881
ENSMUSG00000041565	L3mbtl4	27.027	12.0549	1.1648	0.014989
ENSMUSG00000029830	Svopl	24.4959	10.4348	1.2311	0.015014
ENSMUSG00000064280	Ccdc146	7.76359	1.37534	2.4969	0.015066
ENSMUSG00000113140	-//-	16.1942	5.64414	1.5207	0.01511
ENSMUSG00000110080	-//-	24.0948	8.36283	1.5267	0.015135
ENSMUSG00000082765	-//-	7.76997	1.30615	2.5726	0.015231
ENSMUSG00000058420	Syt17	18.97	38.9139	-1.0366	0.015224
ENSMUSG00000049908	Gja8	1.03419	6.9327	-2.7449	0.015262
ENSMUSG00000040752	Myh6	24.0959	9.33264	1.3684	0.015287
ENSMUSG00000029660	Tex26	7.75081	1.26976	2.6098	0.01538
ENSMUSG00000039632	Ccdc151	63.2201	26.4135	1.2591	0.015473
ENSMUSG00000090291	Lrrc10b	9.13187	22.0855	-1.2741	0.015539
ENSMUSG00000040734	Ppp1r13l	51.1758	134.835	-1.3977	0.015623
ENSMUSG00000108912	-//-	7.38422	19.4323	-1.3959	0.015721
ENSMUSG00000109585	-//-	5.38084	15.813	-1.5552	0.015857
ENSMUSG00000017390	Aldoc	1012.87	494.107	1.0356	0.015902
ENSMUSG00000079410	Gm2897	108.185	322.687	-1.5766	0.016086
ENSMUSG00000113940	-//-	0.6676	6.12605	-3.1979	0.016059
ENSMUSG00000020673	Tpo	8.37256	1.66369	2.3313	0.016254
ENSMUSG00000108049	-//-	559.513	248.097	1.1733	0.016253
ENSMUSG00000105940	-//-	3.0573	11.5874	-1.9222	0.016254
ENSMUSG00000104379	-//-	26.8244	10.0009	1.4234	0.016418
ENSMUSG00000103616	-//-	0	4.05324	#NAME?	0.016529
ENSMUSG00000103119	-//-	9.03959	2.02122	2.161	0.016694
ENSMUSG00000097381	-//-	27.5245	8.46841	1.7006	0.0167
ENSMUSG00000108832	-//-	45.5789	14.6241	1.64	0.016709
ENSMUSG00000104519	-//-	8.27389	1.52891	2.4361	0.016859
ENSMUSG00000038180	Spag4	65.6765	162.541	-1.3074	0.016955
ENSMUSG00000026241	Nppc	13.5955	29.5868	-1.1218	0.017153
ENSMUSG00000088036	-//-	28.9726	13.2955	1.1238	0.017264
ENSMUSG00000039194	Rlbp1	59.3452	29.0649	1.0299	0.017299
ENSMUSG00000028631	Kcnq4	37.6392	90.9657	-1.2731	0.017338
ENSMUSG00000089975	-//-	25.0515	11.2299	1.1576	0.017433
ENSMUSG00000091756	Gm3095	2.71044	11.6894	-2.1086	0.017478
ENSMUSG00000106980	-//-	22.6487	9.30785	1.2829	0.017577
ENSMUSG00000086269	-//-	22.5703	9.38064	1.2667	0.017581
ENSMUSG00000028019	Pdgfc	133.756	288.897	-1.1109	0.017556
Novel00652	--	19.0352	6.3852	1.5759	0.017661
Novel00527	--	26.3481	11.7374	1.1666	0.017657
ENSMUSG00000021662	Arhgef28	100.434	50.0486	1.0048	0.017828
ENSMUSG00000099104	Gm17087	5.98982	28.1311	-2.2316	0.017853
Novel00379	-//-	29.417	13.817	1.0902	0.018222
ENSMUSG00000050370	Ch25h	5.83218	15.9886	-1.4549	0.018244
Novel00205	--	142.484	63.1533	1.1739	0.018381
ENSMUSG00000022893	Adamts1	201.37	412.352	-1.034	0.018779
ENSMUSG00000105632	-//-	5.77937	21.5276	-1.8972	0.018776
ENSMUSG00000074625	Arhgap40	15.1867	5.20662	1.5444	0.0189
Novel00224	--	12.2211	3.61572	1.757	0.019194
ENSMUSG00000097967	-//-	1.99003	9.13228	-2.1982	0.019187
ENSMUSG00000085423	-//-	15.1995	4.90428	1.6319	0.019269
ENSMUSG00000020908	Myh3	23.6498	9.65819	1.292	0.019296
ENSMUSG00000111696	-//-	16.9541	6.17283	1.4576	0.019598
ENSMUSG00000091922	Gm17409	2.70987	14.4449	-2.4143	0.019573
ENSMUSG00000094962	Gm21954	11.5274	3.39656	1.7629	0.019629
ENSMUSG00000082633	-//-	2.38274	9.98693	-2.0674	0.01965
ENSMUSG00000094841	-//-	7.41034	1.37174	2.4335	0.019684
ENSMUSG00000039217	Il18	32.658	15.9882	1.0304	0.019687
ENSMUSG00000097558	-//-	16.1425	32.8486	-1.025	0.019828
Novel00739	--	7.38479	19.3228	-1.3877	0.019829
ENSMUSG00000096579	-//-	1.64955	22.393	-3.7629	0.019824
ENSMUSG00000113029	-//-	7.44981	1.26976	2.5526	0.019893
ENSMUSG00000103420	-//-	0.981954	6.64435	-2.7584	0.01997
ENSMUSG00000027674	Pex5l	54.0419	25.412	1.0886	0.020112
ENSMUSG00000020542	Myocd	22.2432	9.21667	1.271	0.020228
ENSMUSG00000031323	Dmrtc1a	17.766	6.93949	1.3562	0.02027
ENSMUSG00000106657	-//-	6.14015	16.5609	-1.4314	0.020409
ENSMUSG00000031303	Map3k15	78.8343	38.3196	1.0407	0.020613
ENSMUSG00000024292	Cyp4f14	20.4689	8.38842	1.287	0.020803
ENSMUSG00000064141	Zfp69	50.5074	102.874	-1.0263	0.020811
Novel00636	-//-	6.26413	17.9914	-1.5221	0.02093
ENSMUSG00000037868	Egr2	11.9468	68.9547	-2.529	0.021056
ENSMUSG00000079391	Gm2974	19.9978	73.4742	-1.8774	0.021139
ENSMUSG00000086386	-//-	10.0546	2.56872	1.9687	0.021187
ENSMUSG00000040770	Il25	5.67546	0.722263	2.9741	0.021214
ENSMUSG00000106396	-//-	21.6139	8.99031	1.2655	0.021274
ENSMUSG00000028865	Cd164l2	10.054	24.2383	-1.2695	0.021251
ENSMUSG00000114810	-//-	11.6319	1.63089	2.8343	0.021313
ENSMUSG00000029158	Yipf7	0.32074	4.92907	-3.9418	0.021357
ENSMUSG00000024042	Sik1	338.346	1120.74	-1.7279	0.021562
ENSMUSG00000105366	-//-	15.4488	5.29821	1.5439	0.021727
ENSMUSG00000026934	Lhx3	29.1749	14.047	1.0545	0.021793
ENSMUSG00000054690	Emcn	29.038	14.0106	1.0514	0.021883
ENSMUSG00000068099	1500009C09Rik	304.789	113.16	1.4294	0.022258
ENSMUSG00000109370	-//-	11.9077	2.50673	2.248	0.022693
ENSMUSG00000099629	-//-	16.5474	5.98768	1.4665	0.022803
ENSMUSG00000064065	Ipcef1	478.76	235.013	1.0266	0.022773
ENSMUSG00000037568	Vash2	2762.39	1374.63	1.0069	0.02278
Novel00042	--	18.2496	6.34161	1.5249	0.022877
ENSMUSG00000055413	H2-Q5	8.09071	19.3384	-1.2571	0.022873
ENSMUSG00000094686	Ccl21a	0	4.86349	#NAME?	0.023004
Novel00519	--	2.68375	19.2744	-2.8444	0.02304
ENSMUSG00000009734	Pou6f2	30.3999	14.8936	1.0294	0.023192
ENSMUSG00000089910	-//-	6.74216	17.7535	-1.3968	0.023183
ENSMUSG00000074006	Omp	4.41224	13.4703	-1.6102	0.023106
ENSMUSG00000083616	H2afb3	1.72153	8.05249	-2.2257	0.023105
ENSMUSG00000102692	Dchs2	20.0825	63.107	-1.6519	0.023306
ENSMUSG00000085517	-//-	15.207	5.16222	1.5587	0.023355
ENSMUSG00000102415	-//-	14.1461	5.02745	1.4925	0.023414
ENSMUSG00000084865	-//-	6.10765	20.5697	-1.7518	0.023427
ENSMUSG00000091405	Hist2h4	11.8417	3.58293	1.7247	0.023501
ENSMUSG00000074465	-//-	14.185	4.92547	1.526	0.023513
ENSMUSG00000006345	Ggt1	17.4249	7.05227	1.305	0.023502
ENSMUSG00000053930	Shisa6	306.049	143.586	1.0918	0.023617
ENSMUSG00000038201	Kcna7	4.64127	13.6718	-1.5586	0.023694
ENSMUSG00000095912	Gm3317	5.52455	43.5022	-2.9772	0.023658
ENSMUSG00000037994	Slc9b2	14.0678	4.85269	1.5355	0.023815
ENSMUSG00000037705	Tecta	14.1589	4.68152	1.5967	0.023944
ENSMUSG00000091754	Gm3636	145.348	424.961	-1.5478	0.023935
ENSMUSG00000027379	Bub1	14.1392	4.67792	1.5958	0.023982
ENSMUSG00000085272	Sbk3	32.9794	16.4701	1.0017	0.024221
ENSMUSG00000106269	-//-	14.616	2.83507	2.3661	0.024333
ENSMUSG00000075555	-//-	13.583	4.59714	1.563	0.024593
ENSMUSG00000028012	Rrh	18.6303	7.35942	1.34	0.024527
ENSMUSG00000097292	-//-	29.5744	14.4889	1.0294	0.024593
ENSMUSG00000052684	Jun	1159.78	3126.83	-1.4309	0.024639
ENSMUSG00000039158	Akna	110.163	53.3288	1.0466	0.024948
ENSMUSG00000083245	-//-	0	3.61572	#NAME?	0.024971
ENSMUSG00000031425	Plp1	4303.1	2069.61	1.056	0.02499
ENSMUSG00000037095	Lrg1	30.8381	14.6569	1.0731	0.025041
ENSMUSG00000112035	-//-	23.9119	52.6717	-1.1393	0.025037
ENSMUSG00000097722	-//-	5.43366	15.1012	-1.4747	0.025166
ENSMUSG00000091563	Gm8108	2.28465	18.6073	-3.0258	0.025451
ENSMUSG00000089636	-//-	13.7923	28.4087	-1.0425	0.025543
ENSMUSG00000113212	-//-	32.3443	15.9994	1.0155	0.025573
ENSMUSG00000028838	Extl1	7.01066	17.5103	-1.3206	0.025592
ENSMUSG00000085398	-//-	0	3.55373	#NAME?	0.025618
ENSMUSG00000041695	Kcnj2	5.43947	14.81	-1.445	0.025715
ENSMUSG00000047502	Mroh7	9.80585	2.6415	1.8923	0.025836
ENSMUSG00000107595	-//-	7.0896	1.23697	2.5189	0.026076
ENSMUSG00000064380	-//-	1.00169	7.91772	-2.9827	0.026099
Novel00236	-//-	12.7517	4.2396	1.5887	0.02618
ENSMUSG00000024552	Slc14a2	12.7778	4.10123	1.6395	0.0264
Novel00477	--	7.86807	18.8085	-1.2573	0.026427
ENSMUSG00000105401	-//-	110.45	40.1537	1.4598	0.026469
ENSMUSG00000047109	Cldn14	8.3656	2.05761	2.0235	0.026637
ENSMUSG00000056130	Ticam2	7.74443	1.5909	2.2833	0.02679
ENSMUSG00000050700	Emilin3	18.8977	7.70975	1.2935	0.026793
Novel00722	--	170.342	55.7667	1.611	0.026932
ENSMUSG00000102496	-//-	24.5615	11.3363	1.1155	0.027004
ENSMUSG00000027750	Postn	84.0219	23.7387	1.8235	0.027196
ENSMUSG00000007682	Dio2	14.2573	5.03906	1.5005	0.027297
ENSMUSG00000027849	Syt6	1391.06	638.358	1.1237	0.027302
ENSMUSG00000089941	-//-	8.20215	1.23337	2.7334	0.027716
ENSMUSG00000024299	Adamts10	310.071	620.601	-1.0011	0.027708
ENSMUSG00000019817	Plagl1	202.512	495.324	-1.2904	0.027754
ENSMUSG00000061878	Sphk1	46.5619	156.227	-1.7464	0.027831
ENSMUSG00000038600	Atp6v0a4	13.7987	4.99106	1.4671	0.02794
ENSMUSG00000039577	Nphp4	424.364	876.56	-1.0465	0.028333
Novel00098	--	41.01	20.289	1.0153	0.028371
ENSMUSG00000043925	Olfr544	24.9995	11.9741	1.062	0.028399
ENSMUSG00000087035	-//-	18.2632	7.25384	1.3321	0.02855
ENSMUSG00000108522	-//-	11.5343	3.48455	1.7269	0.028694
ENSMUSG00000020014	Cfap54	35.8965	15.1636	1.2432	0.028882
ENSMUSG00000087536	-//-	11.4554	3.44815	1.7321	0.028973
ENSMUSG00000105813	-//-	23.597	61.9367	-1.3922	0.028973
ENSMUSG00000112411	-//-	5.38084	0.616685	3.1252	0.02908
ENSMUSG00000043850	Clrn1	11.4032	3.44455	1.727	0.02911
ENSMUSG00000106926	-//-	13.642	28.0399	-1.0394	0.029068
ENSMUSG00000030609	Aen	431.029	874.505	-1.0207	0.029593
ENSMUSG00000097747	-//-	10.7553	3.29098	1.7085	0.029894
ENSMUSG00000110554	-//-	17.6408	7.17305	1.2983	0.029925
Novel00206	--	38.6864	18.8413	1.0379	0.029936
ENSMUSG00000109290	-//-	28.2069	176.603	-2.6464	0.029821
ENSMUSG00000107655	-//-	0.32074	4.7683	-3.894	0.029957
ENSMUSG00000103025	-//-	0.34686	4.49516	-3.6959	0.030034
ENSMUSG00000035000	Dpp4	17.6089	7.10027	1.3104	0.030066
ENSMUSG00000110043	-//-	3.03757	10.4276	-1.7794	0.030119
Novel00163	--	17.4458	7.16585	1.2837	0.030198
ENSMUSG00000044037	Als2cl	52.9501	200.829	-1.9233	0.030235
ENSMUSG00000114934	-//-	20.0961	6.47998	1.6329	0.030286
ENSMUSG00000099397	-//-	5.31526	14.5289	-1.4507	0.030333
Novel00543	--	39.7281	15.9654	1.3152	0.030475
ENSMUSG00000111443	-//-	22.119	9.86975	1.1642	0.030438
ENSMUSG00000032344	Mb21d1	27.041	13.3647	1.0167	0.030466
ENSMUSG00000085631	-//-	18.4138	7.91371	1.2184	0.030823
ENSMUSG00000025726	Slc28a1	3.31246	0	Inf	0.030813
Novel00019	-//-	10.101	3.00263	1.7502	0.030938
ENSMUSG00000104216	-//-	45.1665	19.9278	1.1805	0.03102
ENSMUSG00000020930	Ccdc103	14.0672	5.21382	1.4319	0.031642
ENSMUSG00000108985	-//-	28.6316	14.2585	1.0058	0.031824
ENSMUSG00000087301	-//-	5.47198	0.361131	3.9215	0.031906
ENSMUSG00000024232	Bambi	9.45842	20.9869	-1.1498	0.032015
ENSMUSG00000102729	-//-	25.6335	12.3613	1.0522	0.032174
ENSMUSG00000090622	A930033H14Rik	16.7051	80.7604	-2.2734	0.032175
ENSMUSG00000086662	-//-	9.47234	2.53233	1.9033	0.032356
ENSMUSG00000085338	-//-	4.36581	0.324739	3.7489	0.032476
ENSMUSG00000073434	Wdr90	1079.61	3019.03	-1.4836	0.03269
ENSMUSG00000055994	Nod2	17.8112	7.54898	1.2384	0.032734
ENSMUSG00000099033	-//-	8.81694	2.31676	1.9282	0.032821
ENSMUSG00000105404	-//-	4.33388	0.291946	3.8919	0.033076
ENSMUSG00000043336	Filip1l	29.9203	13.2703	1.1729	0.033197
ENSMUSG00000045440	Insm2	14.1072	29.9704	-1.0871	0.033272
ENSMUSG00000110342	-//-	31.6177	148.554	-2.2322	0.033461
ENSMUSG00000012705	Retn	4.28745	0.291946	3.8763	0.033519
ENSMUSG00000074384	AI429214	20.92	8.40642	1.3153	0.033549
ENSMUSG00000083496	-//-	5.6685	15.094	-1.4129	0.03353
ENSMUSG00000106825	-//-	95.5396	47.2303	1.0164	0.03367
ENSMUSG00000078897	Gm4724	1.35493	7.62577	-2.4927	0.033671
ENSMUSG00000097877	-//-	8.17546	1.88645	2.1156	0.033718
ENSMUSG00000084960	-//-	7.44227	1.5981	2.2194	0.034
ENSMUSG00000086820	-//-	19.8674	8.52	1.2215	0.034071
ENSMUSG00000031452	1700029H14Rik	19.9522	8.56359	1.2203	0.033914
ENSMUSG00000043719	Col6a6	19.8407	8.68757	1.1914	0.033899
ENSMUSG00000007122	Casq1	26.989	13.1899	1.0329	0.03393
ENSMUSG00000004085	Map3k20	44.0671	132.529	-1.5885	0.034068
Novel00265	-//-	11.1677	3.64851	1.614	0.034385
Novel00529	--	22.7733	10.7196	1.0871	0.034385
ENSMUSG00000056043	Rgs9bp	10.8667	22.7277	-1.0645	0.034313
ENSMUSG00000090061	Nwd2	23.7488	11.2199	1.0818	0.034537
ENSMUSG00000087294	-//-	0	3.36377	#NAME?	0.035044
ENSMUSG00000114570	-//-	17.262	6.89271	1.3245	0.035154
Novel00659	--	12.8034	4.59714	1.4777	0.035271
ENSMUSG00000044162	Tnip3	27.7216	11.0919	1.3215	0.035237
ENSMUSG00000084240	-//-	0.32074	8.36922	-4.7056	0.035624
ENSMUSG00000093087	-//-	1.35493	6.68075	-2.3018	0.035832
ENSMUSG00000082626	-//-	0	3.29818	#NAME?	0.035981
ENSMUSG00000045994	B3gat1	905.656	1833.85	-1.0178	0.036116
ENSMUSG00000010760	Phlda2	0	3.29098	#NAME?	0.036086
ENSMUSG00000082806	-//-	6.38892	15.8422	-1.3101	0.036305
ENSMUSG00000032750	Gab3	25.0643	12.2377	1.0343	0.036373
Novel00673	-//-	10.5123	3.15261	1.7375	0.036564
ENSMUSG00000056025	Clca3a1	10.4282	3.22179	1.6946	0.036611
ENSMUSG00000027956	Tmem144	11.0946	23.3328	-1.0725	0.036567
Novel00025	-//-	15.3763	5.98408	1.3615	0.036809
ENSMUSG00000105076	-//-	11.815	24.6674	-1.062	0.036827
ENSMUSG00000108784	-//-	1.69541	7.39941	-2.1258	0.036886
ENSMUSG00000102593	-//-	34.9888	14.93	1.2287	0.03696
ENSMUSG00000113073	-//-	13.7929	5.3158	1.3756	0.03701
ENSMUSG00000086186	-//-	4.27468	0.361131	3.5652	0.037061
Novel00526	--	9.85171	3.10821	1.6643	0.037293
ENSMUSG00000067768	Xlr4b	12.2014	4.10123	1.5729	0.037614
ENSMUSG00000021567	Nkd2	20.9005	49.7419	-1.2509	0.037592
ENSMUSG00000103755	-//-	2.35662	8.70197	-1.8846	0.037793
ENSMUSG00000042641	Rgsl1	5.02064	0.722263	2.7973	0.038494
ENSMUSG00000095127	Ighv1-82	0	4.64073	#NAME?	0.038478
ENSMUSG00000106688	-//-	19.5333	8.66557	1.1726	0.038717
Novel00093	--	18.4649	7.83773	1.2363	0.03879
ENSMUSG00000041660	Bbox1	8.85002	19.8403	-1.1647	0.038773
ENSMUSG00000102935	-//-	5.04037	0.649478	2.9562	0.038941
ENSMUSG00000061816	Myl1	24.7032	12.0549	1.0351	0.038987
ENSMUSG00000107750	-//-	5.02064	0.653077	2.9425	0.039079
Novel00305	-//-	24.4492	8.55959	1.5142	0.039088
ENSMUSG00000114804	-//-	5.04733	0.616685	3.0329	0.039162
ENSMUSG00000080780	-//-	0	3.08702	#NAME?	0.039329
ENSMUSG00000025347	Mettl7b	4.94866	0.649478	2.9297	0.039737
ENSMUSG00000081052	-//-	11.5402	3.83848	1.5881	0.039615
ENSMUSG00000003032	Klf4	20.4358	50.0702	-1.2929	0.040101
ENSMUSG00000028214	Gem	10.6961	34.7123	-1.6984	0.040349
ENSMUSG00000025597	Klhl4	21.9025	10.3105	1.087	0.040646
Novel00243	--	16.7643	7.03828	1.2521	0.040669
ENSMUSG00000112414	-//-	5.09319	0.68587	2.8926	0.041005
ENSMUSG00000051906	Cd209f	76.1229	11.957	2.6705	0.041019
ENSMUSG00000102030	Gm29106	14.0875	5.64414	1.3196	0.041013
ENSMUSG00000032584	Mst1r	17.7387	7.79693	1.1859	0.041014
ENSMUSG00000069706	Taar5	22.9433	11.0079	1.0595	0.040981
ENSMUSG00000103596	-//-	0.32074	4.20681	-3.7133	0.040984
Novel00618	--	13.9107	4.65912	1.5781	0.041147
ENSMUSG00000083015	-//-	23.9264	11.7194	1.0297	0.041137
ENSMUSG00000110047	-//-	19.9522	58.7714	-1.5586	0.04138
ENSMUSG00000057143	Trim12c	21.7391	10.3257	1.0741	0.041429
Novel00558	-//-	10.8726	3.58653	1.6	0.041645
ENSMUSG00000025780	Itih5	235.469	110.277	1.0944	0.04185
ENSMUSG00000074876	-//-	4.01952	11.3951	-1.5033	0.041821
ENSMUSG00000059301	-//-	5.61626	1.08339	2.3741	0.042074
ENSMUSG00000093505	-//-	3.74406	10.9823	-1.5525	0.042107
ENSMUSG00000031027	Stk33	12.4699	4.52435	1.4627	0.042151
ENSMUSG00000067795	4930444P10Rik	6.41504	1.40813	2.1877	0.042506
ENSMUSG00000105263	-//-	0.340474	4.06844	-3.5789	0.042478
ENSMUSG00000024734	Zp1	6.40808	1.40813	2.1861	0.042551
ENSMUSG00000089959	-//-	7.77693	1.85005	2.0716	0.042943
ENSMUSG00000106914	-//-	6.37615	19.5719	-1.618	0.042922
ENSMUSG00000031297	Slc7a3	31.7275	125.898	-1.9885	0.042983
ENSMUSG00000036915	Kirrel2	23.35	11.4418	1.0291	0.043128
ENSMUSG00000082544	-//-	6.41504	1.26616	2.341	0.043434
ENSMUSG00000113634	-//-	3.07646	0	Inf	0.043704
ENSMUSG00000087256	-//-	21.1574	10.1721	1.0565	0.043808
ENSMUSG00000036103	Colec12	73.3997	36.074	1.0248	0.043812
ENSMUSG00000102406	-//-	22.8133	48.6069	-1.0913	0.043901
ENSMUSG00000046213	Cym	6.422	1.16778	2.4593	0.044052
ENSMUSG00000040919	4930505A04Rik	3.04396	0	Inf	0.044257
ENSMUSG00000113114	-//-	4.05203	0.361131	3.488	0.044494
ENSMUSG00000085298	-//-	4.03868	0.361131	3.4833	0.044655
ENSMUSG00000073761	4933427I04Rik	3.01145	0	Inf	0.044824
ENSMUSG00000048939	Atp13a5	10.198	3.15621	1.692	0.044905
ENSMUSG00000047497	Adamts12	49.7031	21.7335	1.1934	0.044957
ENSMUSG00000079998	-//-	62.998	28.671	1.1357	0.044958
ENSMUSG00000107511	-//-	3.63262	0	Inf	0.045034
ENSMUSG00000021492	F12	2.9981	0	Inf	0.04506
ENSMUSG00000093507	-//-	2.9981	0	Inf	0.04506
ENSMUSG00000085223	-//-	4.06538	0.291946	3.7996	0.045175
ENSMUSG00000109902	-//-	4.04507	0.291946	3.7924	0.045427
ENSMUSG00000110685	-//-	3.99921	0.324739	3.6224	0.045591
ENSMUSG00000087508	-//-	3.96671	0.361131	3.4573	0.045542
ENSMUSG00000037892	Pcdh18	28.4618	10.7088	1.4102	0.045286
ENSMUSG00000082292	-//-	2.97198	0	Inf	0.045531
ENSMUSG00000081418	-//-	3.08981	0	Inf	0.045599
ENSMUSG00000087968	-//-	4.71963	12.4129	-1.3951	0.045462
ENSMUSG00000053469	Tg	2.95225	0	Inf	0.045892
ENSMUSG00000091744	Gm17732	15.5521	6.48358	1.2623	0.045944
ENSMUSG00000086946	-//-	20.5612	10.0657	1.0305	0.046317
ENSMUSG00000054150	Syne3	18.8257	8.25005	1.1902	0.046488
ENSMUSG00000043613	Mmp3	6.74274	15.6931	-1.2187	0.046575
ENSMUSG00000090881	Gm6904	9.44565	2.86786	1.7197	0.046926
ENSMUSG00000095648	Gm2004	26.0549	8.89792	1.55	0.047068
ENSMUSG00000093985	Gm10406	15.4227	58.9229	-1.9338	0.047111
ENSMUSG00000086999	-//-	13.9954	3.94406	1.8272	0.047173
ENSMUSG00000063245	Zfp993	12.8626	4.68512	1.457	0.04717
Novel00209	-//-	10.2831	3.22539	1.6727	0.047285
ENSMUSG00000108333	-//-	4.65404	14.7872	-1.6678	0.047262
ENSMUSG00000041771	Slc24a4	1.70179	15.7371	-3.209	0.047404
ENSMUSG00000005107	Slc2a9	43.2564	19.9694	1.1151	0.047608
ENSMUSG00000092490	-//-	0.34686	11.1327	-5.0043	0.047742
ENSMUSG00000109332	-//-	21.1176	6.18124	1.7725	0.047809
ENSMUSG00000026247	Ecel1	8.01816	20.3962	-1.347	0.047824
ENSMUSG00000102621	-//-	10.1922	27.8356	-1.4495	0.047819
ENSMUSG00000079168	Cd209g	28.8483	3.83488	2.9112	0.047941
ENSMUSG00000097870	-//-	21.7776	8.26805	1.3972	0.048318
ENSMUSG00000092509	-//-	25.7658	10.5956	1.282	0.048345
ENSMUSG00000069763	Tmem100	51.6359	20.7429	1.3158	0.048523
ENSMUSG00000088249	-//-	3.27299	0	Inf	0.048651
ENSMUSG00000062980	Cped1	42.0568	17.5163	1.2636	0.048767
ENSMUSG00000093979	Gm2237	78.2032	182.574	-1.2232	0.048818
ENSMUSG00000101799	-//-	8.79139	2.60511	1.7547	0.04895
ENSMUSG00000037944	Ccr7	0.69372	4.88908	-2.8171	0.048951
ENSMUSG00000027861	Casq2	8.74554	2.60511	1.7472	0.049164
ENSMUSG00000028370	Pappa	27.3948	72.7611	-1.4093	0.049156
ENSMUSG00000092622	Khdc3	10.6891	3.60852	1.5667	0.049523
Novel00214	-//-	15.8682	6.9139	1.1986	0.049584
ENSMUSG00000036918	Ttc7	43.2621	98.6327	-1.189	0.049543
ENSMUSG00000109040	-//-	3.75741	12.5548	-1.7404	0.049558
ENSMUSG00000090671	-//-	9.223	1.91564	2.2674	0.049761
ENSMUSG00000061751	Kalrn	182.22	387.453	-1.0883	0.049867
ENSMUSG00000083386	-//-	0	3.98765	#NAME?	0.049863
