# Supplementary material for: The m6A Readers YTHDF1 and YTHDF2 Synergistically Control Cerebellar Parallel Fiber Growth by Regulating Local Translation of the Key Wnt5a Signaling Components in Axons
Source: Adv Sci (Weinh). 2021 Oct 12;8(22):2101329. doi: 10.1002/advs.202101329 (PMC8596126; doi:10.1002/advs.202101329)
Supplement: Supplementary file 6 — Supporting Information [file ADVS-8-2101329-s001.xlsx]

## Sheet: Sheet1
RIP Targets of	Gene Name	Protein Level Change after YTHDF1 KD by MS	m6A-Modification
YTHDF1	Dvl1	Down	Yes*
	Dchs1	Down	Yes
	Numbl	Down	Yes
	Dohh	Down	NR**
	Ablim2	Down	Yes
	Gpat4	Down	Yes
	Dzank1	Up	Yes
	Kcnc3	Up	Yes
	Slc5a3	Up	Yes
	Camkk2	Up	Yes
	Adcyap1r1	Up	Yes
Targets of	Gene Name	mRNA Level Change after YTHDF2 KD by RNA-Seq	m6A-Modification
YTHDF2	Wnt5a	Up	Yes
	Ildr2	Up	Yes
	Htr1b	Up	Yes
	Pcdh18	UP	Yes
	Akna	UP	Yes
	St6galnac5	UP	Yes
	Peli3	Down	Yes
	Slc6a17	Down	Yes
	Fosl2	Down	Yes
	Lrrc10b	Down	NR
	Card10	Down	Yes
*Yes: reported in (Ma et al., 2018; Wang et al., 2018)
**NR: not reported in (Ma et al., 2018; Wang et al., 2018)
