# Supplementary material for: The m6A Readers YTHDF1 and YTHDF2 Synergistically Control Cerebellar Parallel Fiber Growth by Regulating Local Translation of the Key Wnt5a Signaling Components in Axons
Source: Adv Sci (Weinh). 2021 Oct 12;8(22):2101329. doi: 10.1002/advs.202101329 (PMC8596126; doi:10.1002/advs.202101329)
Supplement: Supplementary file 7 — Supporting Information [file ADVS-8-2101329-s007.xlsx]

## Sheet: T1_2vsC_124.DEG
Gene_ID	Symbol	shYthdf1	shCtrl	log2FoldChange(shYthdf1/shCtrl)	P value
ENSMUSG00000059361	Nrsn2	185.945	39.4295	2.2375	1.1025e-13
ENSMUSG00000032446	Eomes	369.373	1557.87	-2.0764	7.5653e-13
ENSMUSG00000042215	Bag2	59.6147	225.818	-1.9214	9.0273e-12
ENSMUSG00000021647	Cartpt	5.0925	118.148	-4.5361	1.1386e-11
ENSMUSG00000029875	Ccdc184	309.117	933.387	-1.5943	3.5975e-11
ENSMUSG00000026203	Dnajb2	458.318	1345.33	-1.5535	6.2204e-11
ENSMUSG00000050141	Fam205c	234.96	66.4784	1.8215	6.752e-11
ENSMUSG00000092090	-//-	7.24548	56.0469	-2.9515	8.5241e-11
ENSMUSG00000028360	Slc44a5	709.17	239.947	1.5634	1.7812e-10
ENSMUSG00000074923	Pak6	95.4993	510.574	-2.4186	1.9809e-10
ENSMUSG00000028527	Ak4	447.398	1255.16	-1.4882	3.4156e-10
ENSMUSG00000075020	-//-	89.0985	771.851	-3.1148	8.5651e-10
ENSMUSG00000028341	Nr4a3	84.5836	2719.27	-5.0067	7.5962e-09
ENSMUSG00000029840	Mtpn	2181.61	5466.71	-1.3253	9.2954e-09
ENSMUSG00000034765	Dusp5	2028.48	5753.36	-1.504	1.464e-08
ENSMUSG00000050711	Scg2	2217.93	5808.03	-1.3888	1.6571e-08
ENSMUSG00000000253	Gmpr	22.9234	112.767	-2.2985	1.7215e-08
ENSMUSG00000094628	Gm3252	20.4261	83.9524	-2.0392	1.773e-08
ENSMUSG00000021587	Pcsk1	17.7702	290.79	-4.0324	2.0739e-08
ENSMUSG00000018405	Mrm1	159.4	424.809	-1.4142	2.2161e-08
ENSMUSG00000071073	Lrrc73	460.102	1294.19	-1.492	2.9129e-08
ENSMUSG00000029135	Fosl2	194.914	2184.52	-3.4864	3.0551e-08
ENSMUSG00000033594	Spata2l	306.513	772.04	-1.3327	3.2991e-08
ENSMUSG00000024990	Rbp4	0	16.2458	#NAME?	3.6414e-08
ENSMUSG00000027559	Car3	28.8574	104.285	-1.8535	4.1542e-08
ENSMUSG00000032666	1700025G04Rik	623.723	1511.39	-1.2769	4.7814e-08
ENSMUSG00000024064	Galnt14	109.395	32.1482	1.7667	4.9375e-08
ENSMUSG00000023905	Tnfrsf12a	135.056	500.7	-1.8904	5.2235e-08
ENSMUSG00000027520	Zdbf2	290.53	897.172	-1.6267	6.4742e-08
ENSMUSG00000001901	Kcnh6	125.71	39.4357	1.6725	6.7583e-08
ENSMUSG00000025475	Adgra1	133.789	41.8688	1.676	7.2273e-08
ENSMUSG00000018581	Dnah11	249.501	73.7771	1.7578	9.1701e-08
ENSMUSG00000024427	Spry4	152.814	387.973	-1.3442	9.7219e-08
ENSMUSG00000027314	Dll4	314.65	113.248	1.4743	1.4293e-07
ENSMUSG00000024174	Pot1b	80.946	19.6666	2.0412	1.534e-07
ENSMUSG00000026090	2010300C02Rik	109.26	316.422	-1.5341	1.912e-07
ENSMUSG00000021373	Cap2	230.56	554.106	-1.265	2.646e-07
ENSMUSG00000044647	Csrnp3	2616.93	1147.77	1.189	3.1905e-07
ENSMUSG00000052581	Lrrtm4	118.767	38.9854	1.6071	3.3176e-07
ENSMUSG00000026766	Mmadhc	395.263	920.902	-1.2202	3.3382e-07
ENSMUSG00000027744	Stoml3	114.282	32.6322	1.8082	4.0518e-07
Novel00142	--	0.949713	95.6112	-6.6535	4.3675e-07
ENSMUSG00000045314	Sowahb	264.48	1048.9	-1.9876	4.4377e-07
ENSMUSG00000021478	Drd1	7.64481	40.315	-2.3988	5.3564e-07
ENSMUSG00000036062	Phf24	1303.25	477.812	1.4476	6.1033e-07
ENSMUSG00000013089	Etv5	448.662	1251.48	-1.4799	6.1145e-07
ENSMUSG00000056121	Fez2	147.793	368.265	-1.3172	6.1436e-07
ENSMUSG00000034472	Rasd2	183.047	718.02	-1.9718	6.3588e-07
ENSMUSG00000034271	Jdp2	132.569	321.67	-1.2788	7.2181e-07
ENSMUSG00000057182	Scn3a	743.256	325.252	1.1923	7.3295e-07
ENSMUSG00000074912	-//-	65.027	17.3269	1.908	7.3747e-07
ENSMUSG00000085728	-//-	140.599	50.3767	1.4808	9.6176e-07
ENSMUSG00000049583	Grm5	5238.2	2413.03	1.1182	9.6679e-07
ENSMUSG00000052026	Slc6a7	337.463	118.907	1.5049	9.829e-07
ENSMUSG00000018659	Pnpo	124.906	302.676	-1.2769	9.9337e-07
ENSMUSG00000026576	Atp1b1	2295.74	4921.74	-1.1002	1.2639e-06
ENSMUSG00000090877	Hspa1b	170.584	397.296	-1.2197	1.3849e-06
ENSMUSG00000041798	Gck	189.629	73.6126	1.3652	1.4265e-06
ENSMUSG00000005917	Otx1	174.565	402.897	-1.2066	1.5443e-06
ENSMUSG00000033910	Gucy1a3	647.861	269.54	1.2652	1.6381e-06
ENSMUSG00000029576	Radil	1211.28	561.159	1.1101	2.4398e-06
ENSMUSG00000006930	Hap1	4296.11	2033.13	1.0793	2.5109e-06
ENSMUSG00000052551	Adarb2	1335.33	611.895	1.1258	2.5834e-06
ENSMUSG00000031983	2310022B05Rik	358.231	1348.58	-1.9125	2.6854e-06
ENSMUSG00000086166	-//-	99.3951	28.5458	1.7999	2.8046e-06
ENSMUSG00000040612	Ildr2	129.857	48.8447	1.4107	3.3435e-06
ENSMUSG00000038132	Rbm24	177.618	399.646	-1.1699	3.4482e-06
ENSMUSG00000035566	Pcdh17	1303.33	613.328	1.0875	3.5026e-06
ENSMUSG00000034009	Rxfp1	143.479	16.3974	3.1293	3.6871e-06
ENSMUSG00000020914	Top2a	118.185	41.7659	1.5007	4.3499e-06
ENSMUSG00000017400	Stac2	54.9295	355.22	-2.6931	4.6966e-06
ENSMUSG00000114547	-//-	624.914	1410.38	-1.1743	4.7123e-06
ENSMUSG00000022494	Shisa9	302.439	132.138	1.1946	4.7558e-06
ENSMUSG00000052117	D630039A03Rik	442.026	131.808	1.7457	4.8059e-06
ENSMUSG00000048148	Nwd1	312.739	126.811	1.3023	5.1636e-06
ENSMUSG00000026456	Cyb5r1	139.343	332.646	-1.2553	5.2942e-06
ENSMUSG00000061911	Myt1l	3002.07	1460.06	1.0399	6.1109e-06
ENSMUSG00000029311	Hsd17b11	171.245	377.97	-1.1422	6.1478e-06
ENSMUSG00000030077	Chl1	7852.53	2997.14	1.3896	6.1629e-06
ENSMUSG00000037016	Frem2	4369.41	2138.09	1.0311	6.2977e-06
ENSMUSG00000029602	Rasal1	93.8757	27.2323	1.7854	6.5148e-06
ENSMUSG00000025876	Unc5a	1610.35	775.459	1.0542	6.5921e-06
ENSMUSG00000032802	Srxn1	579.343	1188.62	-1.0368	6.6763e-06
ENSMUSG00000028883	Sema3a	437.68	200.03	1.1297	6.7428e-06
ENSMUSG00000048285	Frmd6	385.822	803.971	-1.0592	6.9204e-06
ENSMUSG00000033316	Galnt9	371.867	776.61	-1.0624	7.0175e-06
ENSMUSG00000042644	Itpr3	822.708	393.443	1.0642	7.2435e-06
ENSMUSG00000049649	Gpr3	102.934	238.815	-1.2142	8.3698e-06
ENSMUSG00000005968	Tuft1	48.343	123.703	-1.3555	8.4946e-06
ENSMUSG00000033209	Ttc28	1911.63	3875.43	-1.0196	8.6506e-06
ENSMUSG00000030431	Tmem238	73.4562	174.219	-1.2459	9.6693e-06
ENSMUSG00000005583	Mef2c	472.066	1884.29	-1.997	9.9141e-06
ENSMUSG00000063297	Luzp2	2223.14	1100.95	1.0139	1.0879e-05
ENSMUSG00000108348	Gm42372	365.742	757.05	-1.0496	1.1087e-05
ENSMUSG00000031245	Hmgn5	316.737	144.63	1.1309	1.1142e-05
ENSMUSG00000031026	Trim66	42.5766	513.801	-3.5931	1.1957e-05
ENSMUSG00000071856	Mcc	203.748	87.2362	1.2238	1.2043e-05
ENSMUSG00000016526	Dyrk3	135.565	54.7538	1.308	1.255e-05
ENSMUSG00000041046	Ramp3	144.838	314.002	-1.1163	1.2808e-05
ENSMUSG00000035131	Brinp3	540.183	1197.09	-1.148	1.4164e-05
ENSMUSG00000036452	Arhgap26	467.762	948.204	-1.0194	1.4356e-05
ENSMUSG00000036249	Rbm43	33.7445	95.0196	-1.4936	1.5153e-05
ENSMUSG00000003518	Dusp3	455.924	919.232	-1.0116	1.5876e-05
ENSMUSG00000051323	Pcdh19	139.83	57.2452	1.2884	1.6009e-05
ENSMUSG00000020635	Fkbp1b	272.679	565.475	-1.0523	1.6411e-05
ENSMUSG00000020427	Igfbp3	97.4022	217.51	-1.1591	1.6458e-05
ENSMUSG00000042246	Tmc7	80.3721	185.371	-1.2057	1.7047e-05
ENSMUSG00000031698	Mylk3	3.64437	23.5379	-2.6912	1.7918e-05
ENSMUSG00000080902	-//-	74.2824	172.112	-1.2123	1.8027e-05
ENSMUSG00000085428	-//-	269.257	103.717	1.3763	1.8315e-05
ENSMUSG00000050052	Tdrp	34.6756	92.4575	-1.4149	1.8676e-05
ENSMUSG00000097558	-//-	7.64936	33.4575	-2.1289	1.9384e-05
ENSMUSG00000023067	Cdkn1a	2266.13	5487.57	-1.2759	1.9892e-05
ENSMUSG00000070473	Cldn3	63.2779	150.156	-1.2467	1.9984e-05
ENSMUSG00000048612	Myof	151.183	322.035	-1.0909	2.058e-05
ENSMUSG00000049176	Frmpd4	594.321	289.63	1.037	2.0796e-05
ENSMUSG00000029337	Fgf5	665.068	325.777	1.0296	2.0909e-05
ENSMUSG00000037579	Kcnh3	165.533	56.9275	1.5399	2.3072e-05
ENSMUSG00000073409	H2-Q6	33.4849	95.175	-1.5071	2.4661e-05
ENSMUSG00000037709	Fam13a	676.375	334.666	1.0151	2.5678e-05
ENSMUSG00000062859	Tcp11	93.6961	35.462	1.4017	2.6157e-05
ENSMUSG00000040710	St8sia4	326.435	153.89	1.0849	2.6202e-05
Novel00471	--	83.2645	31.1557	1.4182	2.6774e-05
ENSMUSG00000087196	-//-	1.02715	19.4439	-4.2426	2.7408e-05
ENSMUSG00000067594	Krt77	16.7009	1.61874	3.367	2.9702e-05
ENSMUSG00000020672	Sntg2	38.3341	9.86886	1.9577	3.0937e-05
ENSMUSG00000024749	Tmc1	42.1416	11.6853	1.8506	3.5284e-05
ENSMUSG00000052133	Sema5b	935.047	461.833	1.0177	3.6466e-05
ENSMUSG00000056367	Actr3b	113.832	280.166	-1.2994	3.6832e-05
ENSMUSG00000025937	Lactb2	107.127	231.112	-1.1093	3.76e-05
ENSMUSG00000020893	Per1	1363.19	4705.03	-1.7872	4.0357e-05
Novel00407	--	403.155	199.96	1.0116	4.3737e-05
ENSMUSG00000028753	Vwa5b1	102.738	18.7295	2.4556	4.5559e-05
ENSMUSG00000026614	Slc30a10	597.254	273.519	1.1267	4.5756e-05
ENSMUSG00000026950	Neb	162.739	2496.46	-3.9393	4.6629e-05
ENSMUSG00000091418	Gm3164	14.5217	61.3554	-2.079	4.7926e-05
ENSMUSG00000100807	-//-	91.5671	36.2522	1.3368	5.1307e-05
ENSMUSG00000085584	Rgag1	155.791	66.121	1.2364	5.1794e-05
ENSMUSG00000055761	Nkain3	176.091	79.2027	1.1527	5.2373e-05
ENSMUSG00000085609	-//-	62.784	462.507	-2.881	5.462e-05
Novel00458	--	93.1521	22.9406	2.0217	5.8764e-05
ENSMUSG00000078117	Gm16485	127.45	56.3517	1.1774	6.279e-05
ENSMUSG00000079481	Nhsl2	2294.46	989.294	1.2137	6.3669e-05
ENSMUSG00000060143	Gm10076	256.187	94.2862	1.4421	6.7581e-05
ENSMUSG00000041773	Enc1	1570.71	578.346	1.4414	6.8816e-05
ENSMUSG00000031910	Has3	228.833	109.111	1.0685	6.9159e-05
ENSMUSG00000036949	Slc39a12	32.5488	8.44449	1.9465	7.2804e-05
ENSMUSG00000091756	Gm3095	0.309359	11.9095	-5.2667	7.5306e-05
ENSMUSG00000088334	-//-	55.4988	18.5793	1.5788	8.1303e-05
ENSMUSG00000004952	Rasa4	1136.63	510.466	1.1549	8.7847e-05
ENSMUSG00000048482	Bdnf	30.4517	403.553	-3.7282	9.1971e-05
ENSMUSG00000073530	Pappa2	14.1053	44.5958	-1.6607	9.471e-05
ENSMUSG00000052837	Junb	377.245	997.061	-1.4022	9.9584e-05
Novel00710	--	58.1733	19.8766	1.5493	0.00010211
ENSMUSG00000032017	Grik4	248.695	121.021	1.0391	0.00010245
ENSMUSG00000091568	Gm8206	3.64437	53.202	-3.8677	0.00010545
ENSMUSG00000085603	-//-	29.5027	7.18313	2.0382	0.00010649
ENSMUSG00000054986	Sec14l3	16.155	1.94912	3.0511	0.00010884
ENSMUSG00000037904	Ankrd9	63.8516	138.52	-1.1173	0.00011181
ENSMUSG00000002274	Metrn	33.8732	8.43356	2.0059	0.00011344
ENSMUSG00000027894	Slc6a17	5643.9	12309.7	-1.125	0.00012034
ENSMUSG00000034796	Cpne7	23.1978	63.2756	-1.4477	0.00012095
Novel00342	--	48.2688	110.766	-1.1984	0.00012424
ENSMUSG00000039474	Wfs1	109.165	222.716	-1.0287	0.00012625
ENSMUSG00000047990	C2cd4a	8.8868	32.6925	-1.8792	0.00012674
ENSMUSG00000065537	-//-	6.33863	68.8121	-3.4404	0.00012852
ENSMUSG00000104282	-//-	153.368	71.4157	1.1027	0.00013919
Novel00102	--	62.5589	13.7197	2.189	0.00014053
ENSMUSG00000096904	Gm3591	11.0926	88.8916	-3.0025	0.00014123
ENSMUSG00000031563	Wwc2	92.015	190.285	-1.0482	0.00014367
ENSMUSG00000070644	Etnk2	62.8498	137.284	-1.1272	0.00014498
ENSMUSG00000089706	-//-	13.2975	96.6445	-2.8615	0.00014847
ENSMUSG00000105112	-//-	74.1738	157.523	-1.0866	0.00014941
ENSMUSG00000019872	Smpdl3a	109.612	48.8116	1.1671	0.00015358
ENSMUSG00000038963	Slco4a1	42.8378	136.374	-1.6706	0.00015796
ENSMUSG00000039529	Atp8b1	28.9819	72.3055	-1.319	0.00016064
ENSMUSG00000078880	Gm14308	26.6505	4.0926	2.7031	0.0001641
ENSMUSG00000063600	Egfem1	39.133	11.8118	1.7282	0.00016456
ENSMUSG00000037428	Vgf	2068.83	19393.7	-3.2287	0.00016941
ENSMUSG00000003934	Efnb3	4399.99	2119.32	1.0539	0.00017102
Novel00634	--	85.3244	36.2489	1.235	0.00017167
ENSMUSG00000108601	-//-	143.918	66.7585	1.1082	0.00017696
ENSMUSG00000070044	Fam149a	245.574	728.006	-1.5678	0.00017863
ENSMUSG00000011148	Adssl1	17.7444	52.662	-1.5694	0.00018326
ENSMUSG00000025370	Cdh9	34.7083	6.26308	2.4703	0.00018577
Novel00518	--	210.158	104.133	1.013	0.00018864
ENSMUSG00000026187	Xrcc5	98.8076	199.868	-1.0163	0.00018876
ENSMUSG00000093898	Gm3629	1.63334	16.3344	-3.322	0.00021034
ENSMUSG00000041362	Shtn1	369.296	898.547	-1.2828	0.00021138
ENSMUSG00000000182	Fgf23	6.55842	26.5147	-2.0154	0.00021494
ENSMUSG00000040532	Abhd11	94.7859	193.974	-1.0331	0.00021754
ENSMUSG00000095681	Gm8281	33.2579	201.54	-2.5993	0.0002249
ENSMUSG00000005089	Slc1a2	890.679	2585.78	-1.5376	0.0002259
ENSMUSG00000057457	Phex	43.7328	133.701	-1.6122	0.00023076
ENSMUSG00000043439	Epop	431.803	1176.19	-1.4457	0.00023187
ENSMUSG00000046807	Lrrc75b	1045.23	451.598	1.2107	0.00023487
ENSMUSG00000073805	Fam196a	44.6606	133.225	-1.5768	0.0002377
Novel00562	--	49.7644	18.2944	1.4437	0.00024061
ENSMUSG00000092323	-//-	32.7397	9.38822	1.8021	0.00024226
Novel00411	--	364.134	119.523	1.6072	0.00024654
ENSMUSG00000107198	-//-	28.8491	7.52775	1.9382	0.0002466
ENSMUSG00000114019	-//-	63.3402	133.964	-1.0807	0.00025176
Novel00139	--	167.956	81.4078	1.0448	0.00025276
ENSMUSG00000021814	Anxa7	190.419	385.626	-1.018	0.00025412
ENSMUSG00000062393	Dgkk	129.575	345.988	-1.4169	0.00026494
ENSMUSG00000000861	Bcl11a	28.2003	97.1403	-1.7844	0.00026574
ENSMUSG00000051295	-//-	40.4009	13.2296	1.6106	0.00026821
ENSMUSG00000001627	Ifrd1	556.852	1153.07	-1.0501	0.00027349
ENSMUSG00000041633	Kctd12b	90.1748	39.7457	1.1819	0.00027395
ENSMUSG00000038745	Nlrp6	117.236	47.2449	1.3112	0.00027774
ENSMUSG00000031530	Dusp4	1016.01	2955.65	-1.5406	0.00027793
ENSMUSG00000031613	Hpgd	4.92508	27.2655	-2.4689	0.00028907
Novel00428	-//-	69.1861	28.6724	1.2708	0.00029551
ENSMUSG00000038152	-//-	23.6055	58.7094	-1.3145	0.00029937
ENSMUSG00000026241	Nppc	8.60818	30.1347	-1.8076	0.00030139
ENSMUSG00000028845	Tekt2	117.039	54.4646	1.1036	0.00030976
ENSMUSG00000056749	Nfil3	547.95	1285.79	-1.2305	0.00031709
ENSMUSG00000079604	-//-	27.1424	7.35851	1.8831	0.00033885
ENSMUSG00000043629	1700019D03Rik	15.3754	70.5588	-2.1982	0.00035312
ENSMUSG00000031004	Mki67	95.4596	33.146	1.5261	0.00038792
ENSMUSG00000022346	Myc	166.025	427.379	-1.3641	0.00040359
Novel00684	--	23.8598	6.26452	1.9293	0.00040601
ENSMUSG00000084390	-//-	2.26914	63.9483	-4.8167	0.00040782
ENSMUSG00000053293	Pom121	1314.07	2915.02	-1.1495	0.00042835
Novel00492	--	2.94366	16.8354	-2.5158	0.00045609
ENSMUSG00000022033	Pbk	22.2492	5.23401	2.0878	0.00046015
ENSMUSG00000019027	Dnah1	241.457	100.051	1.271	0.00046559
ENSMUSG00000099104	Gm17087	1.30234	28.6568	-4.4597	0.00046668
ENSMUSG00000027978	Prss12	66.8228	28.7259	1.218	0.00049008
ENSMUSG00000052613	Pcdh15	423.184	207.594	1.0275	0.00049415
ENSMUSG00000054457	-//-	107.437	51.4087	1.0634	0.00049483
ENSMUSG00000027298	Tyro3	2407.34	7084.82	-1.5573	0.00050891
ENSMUSG00000053560	Ier2	634.857	1447.63	-1.1892	0.00051128
ENSMUSG00000041313	Slc7a1	496.935	1152.11	-1.2132	0.00052021
ENSMUSG00000043003	Rasef	2.3295	17.4393	-2.9043	0.00053319
ENSMUSG00000085162	-//-	430.963	178.528	1.2714	0.00053737
ENSMUSG00000001228	Uhrf1	95.2468	44.2383	1.1064	0.00054522
ENSMUSG00000090691	Gm3667	22.6398	189.635	-3.0663	0.00054715
ENSMUSG00000048677	Tpcn2	55.017	129.91	-1.2396	0.00057888
ENSMUSG00000043795	-//-	20.4557	4.7107	2.1185	0.0005824
ENSMUSG00000035681	Kcnc2	34.41	11.3374	1.6017	0.00059053
ENSMUSG00000000216	Scnn1g	24.2254	6.18249	1.9703	0.00060028
ENSMUSG00000073067	-//-	76.1355	30.1883	1.3346	0.0006039
ENSMUSG00000095295	Gm3488	3.42954	17.308	-2.3354	0.00060516
ENSMUSG00000019359	Gdpd2	44.024	16.5477	1.4117	0.00060936
ENSMUSG00000068196	Col8a1	103.84	49.6559	1.0643	0.00062449
Novel00201	--	13.7526	1.95387	2.8153	0.00062598
ENSMUSG00000038540	Tmc3	82.4893	24.9765	1.7236	0.00063272
Novel00186	--	6.88031	0	Inf	0.00063772
ENSMUSG00000075316	Scn9a	96.615	39.2542	1.2994	0.00063911
ENSMUSG00000026834	Acvr1c	16.3426	43.7027	-1.4191	0.00064644
ENSMUSG00000091617	Gm3752	24.1252	106.27	-2.1391	0.00064925
ENSMUSG00000001827	Folr1	59.014	22.3794	1.3989	0.00066626
ENSMUSG00000022610	Mapk12	37.7799	83.4386	-1.1431	0.00066768
ENSMUSG00000024743	Syt7	4128.96	10970	-1.4097	0.00069517
ENSMUSG00000053070	9230110C19Rik	119.225	58.5667	1.0255	0.00070289
ENSMUSG00000082786	-//-	17.7496	3.68637	2.2675	0.00071826
ENSMUSG00000019944	Rhobtb1	128.058	382.687	-1.5794	0.00072063
ENSMUSG00000055976	Cldn23	20.6971	56.0545	-1.4374	0.00073169
ENSMUSG00000041920	Slc16a6	56.9423	114.96	-1.0136	0.00073564
Novel00570	--	21.4111	76.6607	-1.8401	0.00073647
ENSMUSG00000071537	Klrg2	7.52977	55.6531	-2.8858	0.0007597
ENSMUSG00000029361	Nos1	4196.63	1314.25	1.675	0.00076571
Novel00210	--	73.3512	29.4408	1.317	0.00077133
ENSMUSG00000048038	Ccdc187	268.988	109.967	1.2905	0.00078668
ENSMUSG00000045903	Npas4	527.639	7222.92	-3.775	0.00081868
ENSMUSG00000024395	Lims2	116.592	50.0349	1.2205	0.00082369
ENSMUSG00000112117	-//-	130.139	51.8453	1.3278	0.00082912
ENSMUSG00000090223	Pcp4	111.034	47.8474	1.2145	0.00083396
ENSMUSG00000047996	Prrg1	78.7318	36.5698	1.1063	0.00084842
ENSMUSG00000013091	Tmem190	3.66601	17.354	-2.243	0.00085716
ENSMUSG00000081957	-//-	13.6957	37.9692	-1.4711	0.00090576
ENSMUSG00000040867	Begain	41.6721	101.404	-1.283	0.00090974
ENSMUSG00000063245	Zfp993	20.3578	4.77091	2.0932	0.00093036
ENSMUSG00000028838	Extl1	4.02662	17.8299	-2.1467	0.00093381
ENSMUSG00000048939	Atp13a5	16.4982	3.21379	2.36	0.00096652
ENSMUSG00000047534	Mis18bp1	42.2634	16.0798	1.3942	0.00096857
ENSMUSG00000041708	Mpped1	34.728	108.609	-1.645	0.0010369
ENSMUSG00000085631	-//-	26.4091	8.0572	1.7127	0.0010544
ENSMUSG00000029330	Cds1	257.042	765.478	-1.5744	0.0010554
ENSMUSG00000010021	Kif19a	108.999	53.8512	1.0173	0.0010638
ENSMUSG00000047507	Baiap3	30.8255	10.1661	1.6004	0.0010683
ENSMUSG00000079364	Gm3558	20.168	154.79	-2.9402	0.0011045
ENSMUSG00000029822	Osbpl3	94.7135	297.657	-1.652	0.001161
ENSMUSG00000095195	Gm3005	20.4512	50.373	-1.3005	0.0011674
ENSMUSG00000112278	-//-	28.8737	64.6037	-1.1619	0.0011986
ENSMUSG00000107439	-//-	31.1098	10.5628	1.5584	0.0012158
ENSMUSG00000051495	Irf2bp2	1020.45	2947.36	-1.5302	0.0012445
ENSMUSG00000051029	Serpinb1b	52.3771	22.5278	1.2172	0.0012649
ENSMUSG00000078721	Fam205a1	36.5541	9.58115	1.9318	0.0012792
ENSMUSG00000070683	Lactbl1	14.5342	2.65255	2.454	0.0012909
ENSMUSG00000109366	-//-	7.69263	26.336	-1.7755	0.0013035
ENSMUSG00000112714	-//-	10.4089	30.0968	-1.5318	0.0013279
ENSMUSG00000090256	-//-	32.8684	11.4307	1.5238	0.0013444
ENSMUSG00000027331	Knstrn	57.793	25.5534	1.1774	0.0013586
Novel00543	--	45.4546	16.2661	1.4826	0.001369
ENSMUSG00000096775	Gm5796	31.4747	131.427	-2.062	0.0013931
ENSMUSG00000105444	-//-	29.5072	9.81674	1.5878	0.0014284
ENSMUSG00000094634	Gm3468	28.3939	158.419	-2.4801	0.0014537
ENSMUSG00000036777	Anln	74.5872	35.645	1.0652	0.0014777
ENSMUSG00000044361	BC024139	13.3226	2.39802	2.474	0.001486
Novel00452	--	130.314	51.1038	1.3505	0.0015134
Novel00276	--	101.316	42.7414	1.2452	0.0015187
ENSMUSG00000025810	Nrp1	309.743	148.819	1.0575	0.0015454
ENSMUSG00000065590	-//-	49.061	509.067	-3.3752	0.001551
ENSMUSG00000039488	Cntn5	36.5204	13.8809	1.3956	0.0015541
ENSMUSG00000058900	Rsl1	72.3735	34.616	1.064	0.0015781
ENSMUSG00000108325	-//-	48.5075	15.2024	1.6739	0.001589
ENSMUSG00000055003	Lrtm2	134.289	64.5183	1.0576	0.0016247
ENSMUSG00000086708	-//-	460.77	225.697	1.0297	0.0016688
ENSMUSG00000107219	-//-	1.60715	11.7009	-2.864	0.0016768
ENSMUSG00000027115	Kif18a	21.9091	63.7202	-1.5402	0.0016907
ENSMUSG00000000531	Grasp	42.8044	115.567	-1.4329	0.0016956
ENSMUSG00000038268	Ovca2	81.4075	232.683	-1.5151	0.0017219
Novel00284	--	24.8145	7.37605	1.7503	0.0017222
ENSMUSG00000108227	-//-	28.1692	8.6611	1.7015	0.0017606
ENSMUSG00000037447	Arid5a	82.9594	194.958	-1.2327	0.0017801
ENSMUSG00000097615	-//-	113.163	48.9937	1.2077	0.0018136
ENSMUSG00000006218	Fam131c	36.5064	75.6975	-1.0521	0.0018289
ENSMUSG00000111657	-//-	5.81899	0	Inf	0.0019459
ENSMUSG00000067161	-//-	41.8502	16.9871	1.3008	0.001965
ENSMUSG00000046961	Gpr156	18.9609	45.3703	-1.2587	0.0019858
Novel00454	--	530.005	226.016	1.2296	0.0020005
ENSMUSG00000037610	Kcnmb2	48.5483	21.184	1.1964	0.0020133
Novel00315	--	30.7269	10.879	1.498	0.0020352
ENSMUSG00000038843	Gcnt1	17.1947	41.9873	-1.288	0.0020425
ENSMUSG00000034652	Cd300a	26.149	5.38096	2.2808	0.0020773
ENSMUSG00000024190	Dusp1	1432.16	2966.64	-1.0506	0.0020849
ENSMUSG00000074782	-//-	74.7732	36.4689	1.0359	0.0021026
Novel00285	--	9.3472	0.660766	3.8223	0.0021522
ENSMUSG00000098979	-//-	28.2474	9.51479	1.5699	0.002155
ENSMUSG00000037568	Vash2	3236.26	1399.34	1.2096	0.0021595
ENSMUSG00000004347	Pde1c	1130.77	4838.97	-2.0974	0.0021803
Novel00661	--	273.92	123.803	1.1457	0.0021804
ENSMUSG00000049908	Gja8	0.330994	7.0599	-4.4148	0.0022016
Novel00185	--	7.12932	0.330383	4.4316	0.002208
ENSMUSG00000023034	Nr4a1	564.965	6801.05	-3.5895	0.00222
ENSMUSG00000041440	Gk5	32.7531	72.7402	-1.1511	0.0022271
ENSMUSG00000060487	Samd5	59.4127	142.935	-1.2665	0.0022422
ENSMUSG00000021250	Fos	3092.69	16973.3	-2.4563	0.0022619
ENSMUSG00000032667	Pon2	96.3669	47.4426	1.0224	0.0022875
ENSMUSG00000024376	Epb41l4a	504.86	1139.11	-1.174	0.0022897
ENSMUSG00000084950	-//-	442.816	186.318	1.2489	0.0023083
ENSMUSG00000024042	Sik1	177.562	1141.75	-2.6849	0.0023252
ENSMUSG00000032021	Crtam	11.676	1.25518	3.2176	0.0023532
Novel00350	--	226.006	112.446	1.0071	0.0023976
ENSMUSG00000026683	Nuf2	28.728	10.2561	1.486	0.0024556
ENSMUSG00000097413	-//-	8.16557	24.9955	-1.614	0.0025685
ENSMUSG00000056771	-//-	18.4618	43.0467	-1.2214	0.0025812
ENSMUSG00000041482	Piezo2	30.8305	11.2662	1.4524	0.0025818
ENSMUSG00000052336	Cx3cr1	55.643	21.1588	1.3949	0.002584
ENSMUSG00000042284	Itga1	65.2108	31.3026	1.0588	0.0026316
ENSMUSG00000021069	Pygl	50.2974	22.2623	1.1759	0.0026467
ENSMUSG00000028601	Echdc2	126.914	332.908	-1.3913	0.0026713
ENSMUSG00000091814	Gm8050	4.92963	18.2361	-1.8872	0.0026963
ENSMUSG00000026204	Ptprn	1259.56	5345.82	-2.0855	0.0027358
ENSMUSG00000105481	-//-	68.1786	19.4642	1.8085	0.0027418
ENSMUSG00000039330	Tsga10ip	22.1665	6.54605	1.7597	0.0027503
ENSMUSG00000111696	-//-	20.2632	6.28821	1.6881	0.0027535
ENSMUSG00000096574	Gm2956	1.62879	14.2412	-3.1282	0.0027814
ENSMUSG00000030075	Cntn3	46.891	20.5644	1.1892	0.0027848
Novel00683	-//-	68.5454	32.7147	1.0671	0.0028302
ENSMUSG00000039405	Prss23	31.9396	11.6521	1.4548	0.0028328
ENSMUSG00000024830	Rps6kb2	204.763	488.196	-1.2535	0.002847
ENSMUSG00000062760	1810041L15Rik	2633.14	1284.65	1.0354	0.0028667
ENSMUSG00000049123	Catsperg2	14.0142	2.7412	2.354	0.0028836
ENSMUSG00000026765	Lypd6b	26.159	8.95356	1.5468	0.0029624
ENSMUSG00000021423	Ly86	25.8925	9.01043	1.5229	0.0030004
ENSMUSG00000090707	Gm8237	4.74401	24.466	-2.3666	0.003041
ENSMUSG00000031595	Pdgfrl	40.1166	16.5017	1.2816	0.0030768
ENSMUSG00000031562	Dctd	7.17259	22.844	-1.6712	0.0030804
ENSMUSG00000022021	Diaph3	34.4225	13.6311	1.3365	0.0031794
ENSMUSG00000032259	Drd2	11.4999	29.9844	-1.3826	0.0031878
ENSMUSG00000032281	Acsbg1	212.264	104.534	1.0219	0.0031918
ENSMUSG00000053930	Shisa6	381.055	146.158	1.3825	0.0032848
ENSMUSG00000028780	Sema3c	25.489	54.5419	-1.0975	0.0032916
ENSMUSG00000108341	-//-	40.772	14.1606	1.5257	0.0033653
ENSMUSG00000029544	Cabp1	511.698	1231.92	-1.2675	0.0033681
ENSMUSG00000056972	Magel2	69.8587	192.197	-1.4601	0.0033817
ENSMUSG00000103119	-//-	11.3799	2.05815	2.4671	0.0033851
ENSMUSG00000096039	D830030K20Rik	23.5805	103.043	-2.1276	0.0034459
ENSMUSG00000079391	Gm2974	11.2122	74.8567	-2.7391	0.0035535
ENSMUSG00000060550	H2-Q7	66.4057	155.444	-1.227	0.0036289
ENSMUSG00000032323	Cyp11a1	14.393	3.2043	2.1673	0.0036446
Novel00665	--	12.0419	2.3601	2.3511	0.003741
ENSMUSG00000097610	-//-	14.9081	3.7243	2.0011	0.0037526
ENSMUSG00000041559	Fmod	34.7287	11.2696	1.6237	0.0037679
ENSMUSG00000023484	Prph	29.519	65.3503	-1.1465	0.0037734
ENSMUSG00000050549	5730508B09Rik	20.9803	45.9553	-1.1312	0.0037773
ENSMUSG00000038180	Spag4	50.101	165.577	-1.7246	0.003789
ENSMUSG00000043165	Lor	228.391	84.5517	1.4336	0.0037891
ENSMUSG00000096793	Gm3002	12.4594	80.7557	-2.6963	0.0037909
ENSMUSG00000052415	Tchh	22.2617	7.29215	1.6101	0.0037955
Novel00237	-//-	50.6625	23.3909	1.115	0.0038164
Novel00523	--	250.329	1028.67	-2.0389	0.0038531
ENSMUSG00000058881	Zfp516	415.146	867.877	-1.0639	0.0038746
ENSMUSG00000051811	Cox6b2	29.2142	11.0496	1.4027	0.0038889
ENSMUSG00000066894	Vsig10	11.6726	30.3968	-1.3808	0.0039748
ENSMUSG00000024552	Slc14a2	16.2879	4.1765	1.9634	0.0039822
ENSMUSG00000040435	Ppp1r15a	358.078	840.706	-1.2313	0.0040084
ENSMUSG00000087216	-//-	40.2934	17.4345	1.2086	0.0040223
ENSMUSG00000026548	Slamf9	48.6314	18.6992	1.3789	0.0040702
ENSMUSG00000035923	Myf6	1.98142	11.252	-2.5056	0.0040779
ENSMUSG00000004892	Bcan	976.414	428.44	1.1884	0.0041379
ENSMUSG00000008318	Relt	55.1078	201.31	-1.8691	0.0041415
ENSMUSG00000091472	Gm3739	82.6514	348.311	-2.0753	0.0041587
ENSMUSG00000053675	Tgm5	19.3686	3.67688	2.3972	0.0042439
ENSMUSG00000000317	Bcl6b	21.5303	46.8833	-1.1227	0.0042518
ENSMUSG00000029999	Tgfa	478.574	210.522	1.1848	0.0042716
ENSMUSG00000079388	2610042L04Rik	19.7816	132.802	-2.747	0.0043497
Novel00650	-//-	46.0358	20.544	1.164	0.0043908
ENSMUSG00000054885	4930578G10Rik	20.8425	6.81152	1.6135	0.0044371
ENSMUSG00000028019	Pdgfc	110.596	294.281	-1.4119	0.0045219
ENSMUSG00000070719	Pla2g4d	18.2048	5.3999	1.7533	0.004618
ENSMUSG00000074802	Gas2l3	30.7834	12.1484	1.3414	0.0046244
ENSMUSG00000036298	Slc2a13	508.718	1354.49	-1.4128	0.0046747
ENSMUSG00000040452	Cdh12	59.9289	29.3744	1.0287	0.0047193
Novel00714	--	61.4488	124.815	-1.0223	0.0047508
ENSMUSG00000112410	-//-	16.7294	4.51163	1.8907	0.0047804
ENSMUSG00000105632	-//-	4.61117	21.9258	-2.2494	0.0047863
ENSMUSG00000031431	Tsc22d3	47.255	114.848	-1.2812	0.0047978
ENSMUSG00000091275	Gm3248	25.7888	109.503	-2.0861	0.004801
ENSMUSG00000026826	Nr4a2	1357.89	5414.85	-1.9956	0.0048377
ENSMUSG00000067578	Cbln4	16.6268	4.47371	1.894	0.0048476
ENSMUSG00000073102	Drc1	145.88	68.3786	1.0932	0.0049816
ENSMUSG00000097769	-//-	15.5956	36.4561	-1.225	0.0050285
Novel00504	--	32.3947	9.13225	1.8267	0.0050427
Novel00434	--	10.0001	1.62348	2.6228	0.0050535
ENSMUSG00000085521	-//-	42.3352	19.3946	1.1262	0.0051093
ENSMUSG00000097344	-//-	4.22892	22.8677	-2.4349	0.0051576
ENSMUSG00000108854	-//-	2.98694	31.1434	-3.3822	0.0051735
ENSMUSG00000000125	Wnt3	51.922	24.7409	1.0694	0.0052054
ENSMUSG00000071341	Egr4	39.2535	140.122	-1.8358	0.0052478
ENSMUSG00000091956	C2cd4b	29.1163	58.3264	-1.0023	0.0054299
ENSMUSG00000021708	Rasgrf2	13.813	53.9869	-1.9666	0.0054562
ENSMUSG00000029503	P2rx2	4.32345	15.6689	-1.8576	0.0054917
ENSMUSG00000030148	Clec4a2	61.4335	18.5536	1.7273	0.0055319
ENSMUSG00000100303	-//-	29.0942	11.6345	1.3223	0.0055377
ENSMUSG00000042604	Kcna4	35.2572	86.3903	-1.293	0.0055387
ENSMUSG00000109401	-//-	7.63228	22.2211	-1.5417	0.0055557
Novel00535	--	11.3548	0.69869	4.0225	0.0055638
ENSMUSG00000097877	-//-	10.7053	1.92069	2.4786	0.0055823
ENSMUSG00000109882	-//-	47.0409	21.8276	1.1078	0.0056587
ENSMUSG00000031493	Ggn	44.2848	122.328	-1.4659	0.0056719
ENSMUSG00000097004	-//-	0.949713	8.27385	-3.123	0.005747
ENSMUSG00000045328	Cenpe	25.6036	9.61907	1.4124	0.0057867
ENSMUSG00000026532	Spta1	8.33754	0.962716	3.1144	0.0057953
ENSMUSG00000055415	Atp10b	25.1102	9.09907	1.4645	0.0059622
ENSMUSG00000035000	Dpp4	21.1093	7.23054	1.5457	0.0061281
ENSMUSG00000051220	Ercc6l	19.4411	6.48113	1.5848	0.0062664
ENSMUSG00000020096	Tbata	67.9985	29.6777	1.1961	0.006402
Novel00652	--	19.8241	6.50342	1.608	0.0064186
ENSMUSG00000106657	-//-	4.81347	16.8686	-1.8092	0.0065308
ENSMUSG00000010660	Plcd1	275.442	701.588	-1.3489	0.0065333
ENSMUSG00000113073	-//-	17.5177	5.41414	1.694	0.0065507
ENSMUSG00000060735	Rxfp3	4.62826	16.0893	-1.7976	0.0065609
Novel00658	--	19.1404	6.16355	1.6348	0.0065653
ENSMUSG00000054204	Alkal2	5.26063	19.0832	-1.859	0.006586
ENSMUSG00000020651	Slc26a4	2.49651	38.5148	-3.9474	0.0066308
ENSMUSG00000105366	-//-	18.1353	5.39375	1.7494	0.0066845
ENSMUSG00000101320	-//-	19.5026	44.264	-1.1825	0.0066852
ENSMUSG00000090364	Gm3043	4.16402	15.3574	-1.8829	0.0067189
ENSMUSG00000110397	-//-	0	7.72211	#NAME?	0.0068793
ENSMUSG00000034422	Parp14	79.395	38.4179	1.0473	0.0069417
ENSMUSG00000042581	Thsd7b	51.0254	25.1472	1.0208	0.0070849
Novel00189	--	30.9561	11.8337	1.3873	0.0071191
ENSMUSG00000031848	Lsm4	219.718	461.98	-1.0722	0.0071288
ENSMUSG00000024292	Cyp4f14	23.3789	8.53784	1.4533	0.0072662
Novel00398	--	28.0549	11.2994	1.312	0.0072695
ENSMUSG00000104216	-//-	48.3254	20.2971	1.2515	0.0073448
ENSMUSG00000021732	Fgf10	66.036	25.0475	1.3986	0.0073635
ENSMUSG00000069706	Taar5	27.8055	11.2094	1.3107	0.0073794
ENSMUSG00000096003	Gm3500	4.46923	34.1268	-2.9328	0.0074263
ENSMUSG00000022763	Aifm3	434.974	144.762	1.5872	0.0074985
Novel00784	--	1094.34	402.106	1.4444	0.007597
ENSMUSG00000106773	-//-	0.640354	7.11821	-3.4746	0.0076179
ENSMUSG00000035506	Slc12a8	41.9689	20.1928	1.0555	0.0077219
ENSMUSG00000027956	Tmem144	8.83554	23.764	-1.4274	0.0077782
ENSMUSG00000027965	Olfm3	284.16	129.245	1.1366	0.0078407
ENSMUSG00000022026	Olfm4	5.89188	0.330383	4.1565	0.0078529
ENSMUSG00000089983	-//-	5.88278	0.330383	4.1543	0.0078754
ENSMUSG00000032921	Odf4	12.3125	3.12989	1.9759	0.0079228
ENSMUSG00000039577	Nphp4	345.125	892.887	-1.3714	0.0079322
ENSMUSG00000085926	-//-	4.63281	0	Inf	0.0079691
ENSMUSG00000021390	Ogn	41.7978	19.2936	1.1153	0.0080107
ENSMUSG00000028004	Npy2r	12.407	2.90709	2.0935	0.0080527
ENSMUSG00000027297	Ltk	64.6102	159.192	-1.3009	0.008066
ENSMUSG00000108766	-//-	16.2184	4.97473	1.7049	0.0081817
ENSMUSG00000026628	Atf3	40.8913	97.6063	-1.2552	0.0083204
ENSMUSG00000083586	-//-	6.80742	0.69869	3.2844	0.0083215
ENSMUSG00000027015	Cybrd1	50.3247	25.0334	1.0074	0.008385
ENSMUSG00000073802	Cdkn2b	10.7953	26.7171	-1.3074	0.0083863
ENSMUSG00000086231	-//-	54.1694	25.879	1.0657	0.0084566
Novel00203	-//-	10.1641	2.02497	2.3275	0.0086023
ENSMUSG00000051456	Hspb3	1.31488	8.70851	-2.7275	0.0086249
ENSMUSG00000112035	-//-	19.3352	53.6523	-1.4724	0.0086272
ENSMUSG00000041431	Ccnb1	19.2657	6.65982	1.5325	0.0086405
ENSMUSG00000036915	Kirrel2	29.2453	11.6535	1.3274	0.0087186
ENSMUSG00000036887	C1qa	193.159	83.2378	1.2145	0.0087858
ENSMUSG00000076609	Igkc	3.59655	34.4122	-3.2582	0.0088648
ENSMUSG00000017466	Timp2	3879.53	1908.98	1.0231	0.0089369
ENSMUSG00000030263	Lrmp	30.5727	11.9981	1.3494	0.0090273
ENSMUSG00000027750	Postn	64.0406	24.164	1.4061	0.0092545
ENSMUSG00000103966	-//-	25.5307	10.223	1.3204	0.0093022
ENSMUSG00000050592	Fam78a	30.7827	63.9748	-1.0554	0.009412
ENSMUSG00000113918	-//-	52.0995	24.6447	1.08	0.0094859
ENSMUSG00000005611	Mrvi1	20.0261	5.23401	1.9359	0.0095242
Novel00464	--	350.776	135.388	1.3735	0.0096054
ENSMUSG00000081300	-//-	0.309359	7.69698	-4.6369	0.0096844
Novel00663	--	587.657	273.88	1.1014	0.0097873
ENSMUSG00000096596	Gm10591	29.9145	13.1741	1.1831	0.0098215
ENSMUSG00000096966	Gm18336	12.0282	3.02086	1.9934	0.0098276
ENSMUSG00000026824	Kcnj3	2104.71	4280.97	-1.0243	0.0099962
ENSMUSG00000064141	Zfp69	46.9901	104.783	-1.157	0.010033
ENSMUSG00000023206	Il15ra	12.6857	3.13794	2.0153	0.010205
ENSMUSG00000078722	Gm12394	7.41745	0.368307	4.3319	0.010343
ENSMUSG00000107595	-//-	12.1702	1.25992	3.2719	0.010391
ENSMUSG00000100147	-//-	36.5682	17.3127	1.0788	0.010409
ENSMUSG00000028631	Kcnq4	34.4448	92.669	-1.4278	0.010432
ENSMUSG00000022893	Adamts1	188.423	420.03	-1.1565	0.010452
ENSMUSG00000068062	-//-	14.9434	2.32217	2.686	0.010497
ENSMUSG00000096629	Gm3383	18.8482	77.8268	-2.0458	0.010632
ENSMUSG00000064065	Ipcef1	511.592	239.247	1.0965	0.010683
ENSMUSG00000094421	-//-	5.60416	0.330383	4.0843	0.010701
ENSMUSG00000079022	Col22a1	17.7269	5.83316	1.6036	0.010726
ENSMUSG00000062372	Otof	42.9512	13.3182	1.6893	0.010743
ENSMUSG00000098552	-//-	7.18512	19.9023	-1.4698	0.010777
ENSMUSG00000024521	Pmaip1	50.8869	231.429	-2.1852	0.010848
ENSMUSG00000073535	-//-	7.09555	19.3979	-1.4509	0.010861
ENSMUSG00000069867	Pabpn1l	20.5589	7.41872	1.4705	0.010867
ENSMUSG00000020673	Tpo	11.9303	1.69458	2.8156	0.010904
ENSMUSG00000036560	Lgi4	16.6489	5.20083	1.6786	0.011038
ENSMUSG00000055148	Klf2	10.1208	32.4967	-1.683	0.011074
ENSMUSG00000015852	Fcrls	471.184	127.716	1.8834	0.011156
ENSMUSG00000052684	Jun	972.002	3185.35	-1.7124	0.011311
Novel00146	-//-	45.696	22.8473	1	0.011324
ENSMUSG00000044813	Shb	60.6035	131.549	-1.1181	0.011354
ENSMUSG00000113621	-//-	23.8541	9.65225	1.3053	0.011391
ENSMUSG00000036856	Wnt4	33.6063	15.1726	1.1473	0.011553
ENSMUSG00000083616	H2afb3	1.30234	8.20275	-2.655	0.011577
ENSMUSG00000107148	-//-	5.89643	17.9247	-1.604	0.011696
ENSMUSG00000084932	-//-	34.4361	104.771	-1.6052	0.011777
ENSMUSG00000112311	-//-	8.09611	1.3642	2.5692	0.01196
ENSMUSG00000045518	Onecut3	3.95373	20.6498	-2.3848	0.012128
ENSMUSG00000024168	Tmem204	32.8677	14.8199	1.1491	0.012172
ENSMUSG00000064247	Plcxd1	25.8594	52.6246	-1.025	0.012234
ENSMUSG00000012819	Cdh23	21.402	131.881	-2.6234	0.012251
ENSMUSG00000042622	Maff	87.5845	255.932	-1.547	0.012272
ENSMUSG00000113165	-//-	10.675	25.6292	-1.2636	0.012336
ENSMUSG00000081214	-//-	133.84	47.8209	1.4848	0.012372
ENSMUSG00000022894	Adamts5	31.8918	66.7819	-1.0663	0.012375
Novel00305	-//-	25.6431	8.71322	1.5573	0.01241
ENSMUSG00000097250	-//-	0.34808	7.2116	-4.3728	0.012426
ENSMUSG00000038415	Foxq1	18.5005	38.5569	-1.0594	0.012442
ENSMUSG00000028369	Svep1	879.532	418.942	1.07	0.012443
ENSMUSG00000029406	Pitpnm2	1606.99	3360.76	-1.0644	0.012518
ENSMUSG00000042817	Flt3	35.2697	16.0357	1.1371	0.012536
ENSMUSG00000079396	Gm3411	16.7294	59.3414	-1.8267	0.012699
ENSMUSG00000043613	Mmp3	5.44058	15.9803	-1.5545	0.012751
ENSMUSG00000111345	-//-	24.9776	9.05169	1.4644	0.012809
ENSMUSG00000055069	Rab39	15.8719	44.3906	-1.4838	0.01301
ENSMUSG00000017453	Pipox	145.055	47.8361	1.6004	0.013082
ENSMUSG00000046834	Krt1	12.3163	27.4617	-1.1568	0.013234
ENSMUSG00000086043	-//-	43.0234	106.936	-1.3136	0.013454
ENSMUSG00000068099	1500009C09Rik	324.989	115.173	1.4966	0.013559
ENSMUSG00000003032	Klf4	16.1288	51.0045	-1.661	0.013561
ENSMUSG00000033170	Card10	5.62124	19.1386	-1.7675	0.013725
ENSMUSG00000108075	-//-	9.36429	2.06289	2.1825	0.013887
ENSMUSG00000079410	Gm2897	106.595	328.719	-1.6247	0.013889
ENSMUSG00000114934	-//-	18.1827	6.59821	1.4624	0.013914
ENSMUSG00000045394	Epcam	3.65691	12.9087	-1.8196	0.013981
ENSMUSG00000033383	Rtp1	72.3128	22.4471	1.6877	0.013994
ENSMUSG00000043719	Col6a6	22.3904	8.84453	1.34	0.01406
Novel00047	-//-	24.707	9.97174	1.309	0.014101
ENSMUSG00000055413	H2-Q5	7.50358	19.6937	-1.3921	0.014147
ENSMUSG00000083287	-//-	39.3859	19.4737	1.0161	0.014157
ENSMUSG00000097915	-//-	18.978	42.5135	-1.1636	0.014165
ENSMUSG00000073434	Wdr90	832.486	3075.59	-1.8854	0.014297
ENSMUSG00000056025	Clca3a1	12.33	3.28014	1.9103	0.014432
ENSMUSG00000045382	Cxcr4	35.1057	16.8117	1.0622	0.014615
ENSMUSG00000023868	Pde10a	1568.13	3629.39	-1.2107	0.014617
ENSMUSG00000032278	Paqr5	42.7831	21.2759	1.0078	0.014763
ENSMUSG00000032750	Gab3	28.0409	12.4598	1.1703	0.014807
ENSMUSG00000058914	C1qtnf3	7.9291	1.39738	2.5044	0.014872
ENSMUSG00000043850	Clrn1	12.6902	3.50624	1.8557	0.01495
ENSMUSG00000044519	Zfp488	76.84	36.0735	1.0909	0.015024
ENSMUSG00000028370	Pappa	19.2486	74.1205	-1.9451	0.015049
ENSMUSG00000030609	Aen	422.865	890.799	-1.0749	0.015064
ENSMUSG00000022018	Rgcc	39.8627	17.3317	1.2016	0.015282
Novel00586	-//-	249.442	115.515	1.1106	0.015333
ENSMUSG00000090622	A930033H14Rik	12.1751	82.2849	-2.7567	0.015408
ENSMUSG00000028214	Gem	7.6801	35.3655	-2.2031	0.015425
Novel00134	--	17.1556	51.368	-1.5822	0.015463
ENSMUSG00000028457	Atp8b5	31.9213	10.6292	1.5865	0.01551
Novel00339	--	15.6771	5.20083	1.5918	0.015829
ENSMUSG00000024299	Adamts10	287.838	632.193	-1.1351	0.015945
ENSMUSG00000009075	Cabp7	50.9928	22.351	1.19	0.015994
Novel00341	--	27.9422	12.7916	1.1272	0.016289
ENSMUSG00000031549	Ido2	0	3.98832	#NAME?	0.016305
ENSMUSG00000021768	Dusp13	1.31488	11.2838	-3.1013	0.016318
ENSMUSG00000085287	-//-	9.5317	22.7857	-1.2573	0.016439
ENSMUSG00000046491	C1qtnf2	10.9969	2.42645	2.1802	0.016557
ENSMUSG00000044811	Cd300c2	23.0308	9.63801	1.2568	0.01678
ENSMUSG00000081773	-//-	0.679074	10.242	-3.9148	0.016879
Novel00425	-//-	3.05983	11.1904	-1.8707	0.017281
ENSMUSG00000103590	-//-	20.6033	7.50406	1.4571	0.0174
ENSMUSG00000113978	-//-	13.0519	3.94565	1.7259	0.017485
ENSMUSG00000097074	-//-	20.6068	8.28805	1.314	0.017542
ENSMUSG00000086075	-//-	37.2306	18.075	1.0425	0.017632
ENSMUSG00000017724	Etv4	104.346	261.588	-1.3259	0.017741
Novel00200	--	9.80234	2.35535	2.0572	0.017741
ENSMUSG00000111443	-//-	23.804	10.0523	1.2437	0.017826
ENSMUSG00000085042	-//-	9.6786	23.2658	-1.2653	0.017934
ENSMUSG00000091754	Gm3636	137.342	432.927	-1.6564	0.017934
ENSMUSG00000099413	-//-	11.7018	3.25171	1.8475	0.01819
Novel00481	-//-	2216.45	1055.27	1.0706	0.018242
ENSMUSG00000004837	Grap	23.5417	9.6603	1.2851	0.01837
ENSMUSG00000037239	Spred3	1253.38	2728.57	-1.1223	0.018746
ENSMUSG00000072731	-//-	1.65042	16.0628	-3.2828	0.018909
ENSMUSG00000044320	1700001O22Rik	2.26459	20.5299	-3.1804	0.018942
ENSMUSG00000097870	-//-	21.1359	8.41936	1.3279	0.019261
ENSMUSG00000049612	Omg	79.7799	35.0254	1.1876	0.019361
ENSMUSG00000105076	-//-	10.7782	25.1296	-1.2213	0.019509
ENSMUSG00000029158	Yipf7	0.330994	5.02214	-3.9234	0.019519
ENSMUSG00000110080	-//-	20.7476	8.51415	1.285	0.019541
ENSMUSG00000022382	Wnt7b	146.447	73.159	1.0013	0.019978
ENSMUSG00000026840	Lamc3	80.0234	31.1779	1.3599	0.02002
ENSMUSG00000003545	Fosb	89.1724	971.087	-3.4449	0.020095
ENSMUSG00000087282	-//-	21.7838	9.26974	1.2327	0.020253
ENSMUSG00000052912	-//-	23.3261	10.1045	1.207	0.020283
ENSMUSG00000105986	-//-	13.318	4.41824	1.5918	0.020291
ENSMUSG00000002688	Prkd1	23.3053	9.99687	1.2211	0.020488
ENSMUSG00000104713	Gbp6	23.1519	7.00444	1.7248	0.020501
ENSMUSG00000016087	Fli1	13.3955	4.13383	1.6962	0.020659
ENSMUSG00000027335	Adra1d	33.2287	69.2974	-1.0604	0.020674
Novel00302	--	48.5698	23.4857	1.0483	0.020771
Novel00541	--	208.665	83.4613	1.322	0.020827
ENSMUSG00000031165	Was	25.82	11.5682	1.1583	0.020957
ENSMUSG00000034842	Art3	4.80437	0.368307	3.7054	0.020989
ENSMUSG00000051262	Nat8f3	12.1967	3.7243	1.7115	0.021007
ENSMUSG00000097240	-//-	12.1922	26.3772	-1.1133	0.021009
ENSMUSG00000079168	Cd209g	23.6377	3.90298	2.5984	0.021249
ENSMUSG00000070695	Cntnap5a	331.092	152.353	1.1198	0.021287
ENSMUSG00000111602	-//-	21.0797	6.5399	1.6885	0.021425
ENSMUSG00000022342	Kcnv1	1.56843	7.97521	-2.3462	0.021508
ENSMUSG00000108890	-//-	11.5268	3.28963	1.809	0.021647
ENSMUSG00000051906	Cd209f	55.6159	12.1673	2.1925	0.021651
ENSMUSG00000087049	-//-	2.63886	10.1282	-1.9404	0.021712
ENSMUSG00000012443	Kif11	9.56699	2.32217	2.0426	0.021868
ENSMUSG00000090336	4932443I19Rik	30.0918	14.5227	1.0511	0.021896
ENSMUSG00000030800	Prss8	15.1222	5.16291	1.5504	0.021911
ENSMUSG00000009734	Pou6f2	31.1224	15.1693	1.0368	0.022176
ENSMUSG00000039194	Rlbp1	68.3299	29.589	1.2075	0.022337
ENSMUSG00000047230	Cldn2	44.6822	19.6443	1.1856	0.022743
Novel00228	--	36.4133	16.8354	1.113	0.022884
ENSMUSG00000045506	A930002H24Rik	11.5951	25.1884	-1.1192	0.022944
ENSMUSG00000020101	Vsir	61.0046	28.067	1.12	0.02297
ENSMUSG00000091636	Akain1	11.5815	25.1126	-1.1166	0.023019
ENSMUSG00000085823	-//-	4.28473	13.0827	-1.6104	0.023635
ENSMUSG00000028307	Aldob	32.4987	16.1652	1.0075	0.023666
Novel00754	--	76.5187	26.0909	1.5523	0.023736
ENSMUSG00000037868	Egr2	12.2829	70.2522	-2.5159	0.023741
ENSMUSG00000082292	-//-	3.68309	0	Inf	0.023798
ENSMUSG00000102692	Dchs2	20.822	64.2848	-1.6264	0.023833
ENSMUSG00000077338	-//-	3.66601	0	Inf	0.023961
ENSMUSG00000082990	-//-	0.949713	7.01868	-2.8856	0.024052
ENSMUSG00000059562	Ccdc154	12.9916	4.49409	1.5315	0.024055
ENSMUSG00000035365	Parpbp	21.2088	8.64546	1.2946	0.024058
ENSMUSG00000108732	-//-	19.3431	7.9861	1.2763	0.024095
ENSMUSG00000102593	-//-	30.9007	15.2072	1.0229	0.024469
ENSMUSG00000031297	Slc7a3	25.6651	128.266	-2.3213	0.024654
ENSMUSG00000084088	-//-	12.5744	3.97409	1.6618	0.024706
Novel00574	-//-	5.33807	14.7725	-1.4685	0.024782
ENSMUSG00000005233	Spc25	31.7456	15.8632	1.0009	0.0248
ENSMUSG00000054200	Ffar4	1.3536	7.13575	-2.3983	0.024893
Novel00063	--	21.9649	9.45318	1.2163	0.024964
ENSMUSG00000084865	-//-	6.64839	20.9579	-1.6564	0.024983
Novel00143	-//-	17.5344	6.05452	1.5341	0.0251
ENSMUSG00000043441	Gpr149	24.8692	8.00979	1.6345	0.025324
ENSMUSG00000010086	Rnf112	618.582	297.768	1.0548	0.025485
ENSMUSG00000072738	Gm16440	1.63334	7.97665	-2.288	0.025565
Novel00527	--	33.6719	11.9555	1.4939	0.025798
ENSMUSG00000001763	Tspan33	100.243	202.932	-1.0175	0.025842
ENSMUSG00000085423	-//-	14.913	4.99227	1.5788	0.025882
ENSMUSG00000101778	-//-	2.9653	10.5676	-1.8334	0.026022
ENSMUSG00000020423	Btg2	416.612	853.346	-1.0344	0.026181
ENSMUSG00000106127	-//-	2.94821	10.4917	-1.8313	0.026288
ENSMUSG00000110278	-//-	11.0705	3.38917	1.7077	0.02632
ENSMUSG00000054556	-//-	19.8814	7.9847	1.3161	0.026499
ENSMUSG00000022034	Esco2	10.9885	3.38442	1.699	0.026551
ENSMUSG00000085254	-//-	0.640354	5.47435	-3.0957	0.026662
ENSMUSG00000106062	-//-	8.53074	2.06764	2.0447	0.026806
ENSMUSG00000040536	Necab1	128.173	53.5715	1.2586	0.026885
ENSMUSG00000080783	-//-	5.48799	0.665511	3.0437	0.026896
ENSMUSG00000087060	-//-	11.0102	3.21379	1.7765	0.026954
Novel00136	--	9.9914	2.54353	1.9739	0.027052
ENSMUSG00000027379	Bub1	14.0187	4.76142	1.5579	0.027241
ENSMUSG00000071322	Tcp10a	5.46636	0.627588	3.1227	0.02729
Novel00618	--	13.4	4.74388	1.4981	0.027602
ENSMUSG00000087470	-//-	15.0887	2.61463	2.5288	0.027623
ENSMUSG00000106688	-//-	20.5077	8.82559	1.2164	0.027657
ENSMUSG00000040734	Ppp1r13l	58.3593	137.351	-1.2348	0.027698
ENSMUSG00000091648	C2cd4d	21.4533	43.1638	-1.0086	0.027701
Novel00114	-//-	108.895	48.6029	1.1638	0.027837
ENSMUSG00000103025	-//-	0.330994	4.57799	-3.7898	0.027839
ENSMUSG00000055109	Gm15155	4.24146	15.4224	-1.8624	0.027912
ENSMUSG00000097324	-//-	4.58954	0.330383	3.7961	0.028221
ENSMUSG00000114854	-//-	21.5007	9.52903	1.174	0.028399
ENSMUSG00000111197	-//-	9.17907	21.2537	-1.2113	0.028414
ENSMUSG00000097503	-//-	26.1027	12.6399	1.0462	0.028989
Novel00036	--	58.9578	26.208	1.1697	0.029137
ENSMUSG00000040770	Il25	6.08053	0.736614	3.0452	0.029292
ENSMUSG00000086606	-//-	3.93665	12.0726	-1.6167	0.029352
ENSMUSG00000050195	Scd4	61.2699	27.5498	1.1531	0.02941
ENSMUSG00000030793	Pycard	34.7876	12.7665	1.4462	0.029469
ENSMUSG00000027765	P2ry1	20.8854	9.29818	1.1675	0.029683
ENSMUSG00000113940	-//-	0.949713	6.23939	-2.7158	0.029713
Novel00496	--	20.469	95.8653	-2.2276	0.029913
ENSMUSG00000045994	B3gat1	874.344	1868.11	-1.0953	0.030108
ENSMUSG00000061728	-//-	6.1796	1.02907	2.5862	0.030167
ENSMUSG00000027895	Kcnc4	469.921	171.524	1.454	0.030179
ENSMUSG00000001240	Ramp2	12.4401	28.1334	-1.1773	0.030393
ENSMUSG00000073144	-//-	5.90896	22.4458	-1.9255	0.030677
Novel00511	--	82.5819	37.7492	1.1294	0.030774
Novel00264	--	39.7263	16.2599	1.2888	0.031012
ENSMUSG00000078868	Gm14412	17.5162	7.15469	1.2917	0.031085
ENSMUSG00000105504	Gbp5	8.53984	20.819	-1.2856	0.031219
ENSMUSG00000024211	Grm8	18.6595	8.21839	1.183	0.031399
ENSMUSG00000069911	Fam196b	28.6258	13.87	1.0454	0.031505
ENSMUSG00000049744	Arhgap15	7.05228	1.2931	2.4473	0.03156
ENSMUSG00000087936	-//-	10.8215	3.35599	1.6891	0.031708
Novel00371	--	21.2209	9.65699	1.1358	0.031965
ENSMUSG00000108115	-//-	6.92358	1.33102	2.379	0.032049
ENSMUSG00000113749	-//-	9.22689	21.056	-1.1903	0.032059
ENSMUSG00000103420	-//-	1.3536	6.76744	-2.3218	0.032154
ENSMUSG00000034853	Acot11	13.1715	4.81498	1.4518	0.032282
ENSMUSG00000114481	-//-	6.87576	1.32628	2.3741	0.032338
ENSMUSG00000108530	-//-	13.2888	4.67278	1.5079	0.032341
ENSMUSG00000044037	Als2cl	53.3848	204.604	-1.9383	0.032533
ENSMUSG00000083311	-//-	1.66751	7.56567	-2.1818	0.032596
ENSMUSG00000091563	Gm8108	2.92658	18.96	-2.6957	0.032695
ENSMUSG00000026829	Gbgt1	19.6912	8.55207	1.2032	0.032819
ENSMUSG00000037892	Pcdh18	23.5247	10.9027	1.1095	0.032884
ENSMUSG00000022218	Tgm1	17.2979	40.6169	-1.2315	0.032992
ENSMUSG00000032530	Lyzl4	0	3.42235	#NAME?	0.033116
ENSMUSG00000109506	-//-	7.60721	1.65666	2.1991	0.033125
ENSMUSG00000112054	-//-	13.0861	4.53057	1.5303	0.033183
Novel00716	--	19.5033	4.69981	2.053	0.033296
ENSMUSG00000085565	-//-	56.2894	27.4171	1.0378	0.033404
ENSMUSG00000018459	Slc13a3	1785.33	691.92	1.3675	0.03353
ENSMUSG00000006522	Itih3	16.2662	6.66457	1.2873	0.033948
ENSMUSG00000004085	Map3k20	48.7426	135.021	-1.4699	0.033991
ENSMUSG00000010760	Phlda2	0	3.35124	#NAME?	0.034061
ENSMUSG00000106321	-//-	8.82301	2.28425	1.9496	0.034078
ENSMUSG00000009292	Trpm2	115.108	238.059	-1.0483	0.034091
ENSMUSG00000056481	Cd248	59.7757	13.8605	2.1086	0.03414
ENSMUSG00000051648	Kctd19	19.8297	6.28206	1.6584	0.034171
Novel00534	-//-	8.13939	1.95387	2.0586	0.03431
ENSMUSG00000061751	Kalrn	170.534	394.69	-1.2107	0.03442
ENSMUSG00000030785	Cox6a2	4.28018	18.0413	-2.0756	0.034773
ENSMUSG00000098118	-//-	3.33502	0	Inf	0.034782
ENSMUSG00000107511	-//-	3.33502	0	Inf	0.034782
ENSMUSG00000101172	-//-	5.24698	0.69869	2.9088	0.034808
ENSMUSG00000025188	Hps1	69.7524	169.691	-1.2826	0.03486
ENSMUSG00000079383	Gm3298	0.640354	5.32265	-3.0552	0.034942
ENSMUSG00000020481	Ankrd36	3.31338	0	Inf	0.035085
ENSMUSG00000057455	Rit2	626.877	250.626	1.3226	0.035093
ENSMUSG00000114878	-//-	0.661989	8.03211	-3.6009	0.035148
ENSMUSG00000010311	Optc	15.8457	6.29626	1.3315	0.035311
ENSMUSG00000093985	Gm10406	13.8859	60.0382	-2.1123	0.035394
ENSMUSG00000040919	4930505A04Rik	3.27466	0	Inf	0.035639
ENSMUSG00000085732	-//-	3.26212	0	Inf	0.035822
ENSMUSG00000114189	-//-	3.26212	0	Inf	0.035822
ENSMUSG00000038045	Sult6b1	24.5343	11.8938	1.0446	0.035837
ENSMUSG00000089910	-//-	6.88941	18.0873	-1.3925	0.035844
ENSMUSG00000100000	-//-	3.25302	0	Inf	0.035956
ENSMUSG00000079415	Cntf	5.49254	0.627588	3.1296	0.036012
ENSMUSG00000097788	-//-	18.5734	7.89131	1.2349	0.036103
ENSMUSG00000102205	-//-	18.308	8.14254	1.1689	0.036126
ENSMUSG00000047497	Adamts12	51.511	22.1386	1.2183	0.036183
ENSMUSG00000082884	-//-	21.9786	10.5074	1.0647	0.036425
ENSMUSG00000033450	Tagap	20.9936	9.38682	1.1612	0.03644
ENSMUSG00000095127	Ighv1-82	0	4.72968	#NAME?	0.036628
ENSMUSG00000046179	E2f8	13.5196	4.96998	1.4437	0.036849
ENSMUSG00000029096	Htra3	23.172	10.9738	1.0783	0.036916
ENSMUSG00000097167	-//-	19.5709	8.55207	1.1944	0.037062
ENSMUSG00000073752	Gm10570	11.3245	3.46832	1.7071	0.037091
ENSMUSG00000074968	Ano3	64.8665	132.055	-1.0256	0.037342
ENSMUSG00000049928	Glp2r	11.0272	3.64845	1.5957	0.037476
ENSMUSG00000095991	-//-	0.988433	5.98486	-2.5981	0.037862
ENSMUSG00000036896	C1qc	231.846	108.064	1.1013	0.038118
ENSMUSG00000038246	Fam50b	4.30181	0.330383	3.7027	0.038317
ENSMUSG00000006204	5430419D17Rik	4.28473	0.330383	3.697	0.038506
ENSMUSG00000110342	-//-	32.4888	151.341	-2.2198	0.03854
ENSMUSG00000044145	1810024B03Rik	8.7672	20.0648	-1.1945	0.038649
ENSMUSG00000027961	Lrrc39	11.6801	24.4485	-1.0657	0.038709
ENSMUSG00000074607	Tox2	22.6524	10.6529	1.0884	0.038716
ENSMUSG00000056427	Slit3	284.794	138.915	1.0357	0.039127
ENSMUSG00000106022	-//-	6.9532	25.0951	-1.8517	0.039383
ENSMUSG00000024399	Ltb	5.85316	0.995894	2.5552	0.039494
ENSMUSG00000110639	-//-	4.1902	0.330383	3.6648	0.039581
ENSMUSG00000081152	-//-	10.2153	22.0471	-1.1099	0.039607
ENSMUSG00000052854	Nrk	15.9352	6.39439	1.3173	0.039841
ENSMUSG00000038775	Vill	19.9156	8.84453	1.171	0.039988
ENSMUSG00000113140	-//-	15.8885	5.74926	1.4665	0.040228
ENSMUSG00000090936	-//-	12.3004	4.27604	1.5244	0.040249
ENSMUSG00000027861	Casq2	9.26562	2.65255	1.8045	0.040473
ENSMUSG00000061833	-//-	69.5567	213.67	-1.6191	0.040687
ENSMUSG00000086386	-//-	9.24853	2.61463	1.8226	0.040713
ENSMUSG00000109021	-//-	9.09365	2.76633	1.7169	0.040727
ENSMUSG00000106905	-//-	78.4605	203.518	-1.3751	0.040779
ENSMUSG00000059852	Kcng2	3.85921	11.7957	-1.6119	0.040856
ENSMUSG00000090291	Lrrc10b	10.7612	22.4932	-1.0637	0.040905
ENSMUSG00000052631	Sh2d6	7.36123	1.25992	2.5466	0.040987
Novel00357	--	23.3056	76.8708	-1.7218	0.041093
ENSMUSG00000090194	-//-	21.7205	10.4031	1.062	0.041111
ENSMUSG00000081747	-//-	0	3.32756	#NAME?	0.041212
Novel00050	--	15.1867	6.41003	1.2444	0.041446
ENSMUSG00000074398	-//-	13.7993	5.20083	1.4078	0.04158
Novel00358	-//-	35.9024	13.2898	1.4338	0.04161
ENSMUSG00000070873	Lilra5	7.26711	1.69458	2.1005	0.041623
ENSMUSG00000108832	-//-	42.3617	14.8943	1.508	0.041626
ENSMUSG00000105419	-//-	21.0137	8.09847	1.3756	0.041725
ENSMUSG00000098030	-//-	6.48896	1.32628	2.2906	0.041749
ENSMUSG00000109305	1810010D01Rik	2.31241	8.31982	-1.8472	0.04192
ENSMUSG00000110816	-//-	15.0584	31.0406	-1.0436	0.041922
ENSMUSG00000066809	-//-	7.25003	1.62348	2.1589	0.042156
Novel00667	-//-	7.59811	17.6052	-1.2123	0.042261
Novel00283	-//-	50.8121	108.727	-1.0975	0.042466
ENSMUSG00000109290	-//-	32.8505	179.931	-2.4535	0.042505
ENSMUSG00000034057	Myrfl	16.494	6.79588	1.2792	0.042843
ENSMUSG00000000682	Cd52	126.1	58.7055	1.103	0.042965
ENSMUSG00000106354	-//-	4.86928	13.04	-1.4212	0.042967
ENSMUSG00000102747	-//-	3.25757	15.348	-2.2362	0.043294
ENSMUSG00000085638	-//-	5.59961	14.7313	-1.3955	0.043343
ENSMUSG00000046275	Tusc5	13.0861	5.04108	1.3762	0.043431
ENSMUSG00000081771	-//-	0.679074	8.43834	-3.6353	0.043486
ENSMUSG00000020656	Grhl1	7.96327	19.4818	-1.2907	0.044029
ENSMUSG00000039321	Uts2r	0.640354	5.09324	-2.9916	0.04434
ENSMUSG00000112822	-//-	6.50261	1.32628	2.2936	0.044345
ENSMUSG00000022322	Shcbp1	17.2194	7.56567	1.1865	0.044356
ENSMUSG00000111088	-//-	4.55992	12.602	-1.4666	0.044495
ENSMUSG00000025586	Cpeb1	89.5484	259.843	-1.5369	0.044808
ENSMUSG00000091227	Gm3755	10.3178	21.3755	-1.0508	0.045017
ENSMUSG00000084644	-//-	9.2823	20.5218	-1.1446	0.045035
ENSMUSG00000043336	Filip1l	37.8726	13.5078	1.4874	0.045435
Novel00659	--	12.489	4.68227	1.4154	0.045589
ENSMUSG00000095912	Gm3317	8.77104	44.3309	-2.3375	0.045783
ENSMUSG00000097901	-//-	7.18967	28.6359	-1.9938	0.045842
ENSMUSG00000112414	-//-	4.94672	0.69869	2.8237	0.045976
ENSMUSG00000104527	-//-	10.1072	3.28014	1.6235	0.046728
ENSMUSG00000013338	Fer1l4	4.86928	0.69869	2.801	0.046782
ENSMUSG00000083386	-//-	0	4.06417	#NAME?	0.047567
ENSMUSG00000094420	Igkv10-96	0	3.44463	#NAME?	0.047642
ENSMUSG00000112057	-//-	4.25854	11.6806	-1.4557	0.047653
ENSMUSG00000097127	-//-	4.908	27.4187	-2.482	0.047791
ENSMUSG00000069515	Lyz1	12.7285	1.68984	2.9131	0.047891
ENSMUSG00000114707	-//-	5.22534	14.7313	-1.4953	0.048262
ENSMUSG00000048215	-//-	8.03121	1.32628	2.5982	0.048272
ENSMUSG00000101122	-//-	6.08053	29.1057	-2.259	0.048403
ENSMUSG00000074625	Arhgap40	13.4296	5.30036	1.3413	0.048456
ENSMUSG00000034981	Parm1	424.118	198.643	1.0943	0.048535
ENSMUSG00000044471	-//-	0	3.05879	#NAME?	0.048809
ENSMUSG00000089940	-//-	9.37682	2.9545	1.6662	0.048936
ENSMUSG00000075023	Accsl	18.2477	7.94817	1.199	0.049206
ENSMUSG00000031825	Crispld2	8.20884	18.2897	-1.1558	0.049275
ENSMUSG00000093005	-//-	1.01007	5.61655	-2.4752	0.049393
ENSMUSG00000001249	Hpn	36.5416	15.7305	1.216	0.049399
ENSMUSG00000091922	Gm17409	3.88084	14.7157	-1.9229	0.049524
ENSMUSG00000048905	4930539E08Rik	5.60871	1.067	2.3941	0.049798
ENSMUSG00000051497	Kcnj16	21.6506	10.6529	1.0232	0.049915
