# Supplementary material for: The m6A Readers YTHDF1 and YTHDF2 Synergistically Control Cerebellar Parallel Fiber Growth by Regulating Local Translation of the Key Wnt5a Signaling Components in Axons
Source: Adv Sci (Weinh). 2021 Oct 12;8(22):2101329. doi: 10.1002/advs.202101329 (PMC8596126; doi:10.1002/advs.202101329)
Supplement: Supplementary file 8 — Supporting Information [file ADVS-8-2101329-s006.xlsx]

## Sheet: overlapping transcripts
YTHDF1 RIP Targets (Table S1)	Protein Level Change after YTHDF1 KD by MS (Table S3)	mRNA Level Change after YTHDF1 KD by RNA-Seq
Dvl1	Down	No (not detected in Table S6)
Dchs1	Down	No (not detected in Table S6)
Numbl	Down	No (not detected in Table S6)
Dohh	Down	No (not detected in Table S6)
Ablim2	Down	No (not detected in Table S6)
Gpat4	Down	No (not detected in Table S6)
Dzank1	Up	No (not detected in Table S6)
Kcnc3	Up	No (not detected in Table S6)
Slc5a3	Up	No (not detected in Table S6)
Camkk2	Up	No (not detected in Table S6)
Adcyap1r1	Up	No (not detected in Table S6)
YTHDF1 RIP Targets (Table S1)	mRNA Level Change after YTHDF1 KD by RNA-Seq (Table S6)	Protein Level Change after YTHDF1 KD by MS
Has3	Up	No (not detected in Table S3)
Acot11	Up	No (not detected in Table S3)
Lrrc75b	Up	No (not detected in Table S3)
Vsir	UP	No (not detected in Table S3)
Phf24	UP	No (not detected in Table S3)
Nwd1	UP	No (not detected in Table S3)
Slco4a1	Down	No (not detected in Table S3)
Spry4	Down	No (not detected in Table S3)
Als2cl	Down	No (not detected in Table S3)
Zfp516	Down	No (not detected in Table S3)
Fosb	Down	No (not detected in Table S3)
Tpcn2	Down	No (not detected in Table S3)
